# Supplementary material for: A Year of Infection in the Intensive Care Unit: Prospective Whole Genome Sequencing of Bacterial Clinical Isolates Reveals Cryptic Transmissions and Novel Microbiota
Source: PLoS Genet. 2015 Jul 31;11(7):e1005413. doi: 10.1371/journal.pgen.1005413 (PMC4521703; doi:10.1371/journal.pgen.1005413)
Supplement: S1 Data File — (XLSX) [file pgen.1005413.s012.xlsx]

## Sheet: Dataset_1.txt
Isolate ID	Antibiotic Resistance Profile*	Culture Site**	Intensive Care Unit	Patient #	Patient Age (days for Neonatal patients, years for others)	Study Day of Isolation	Sex	Clinical Laboratory Classification	Genomic Classification	Genbank GI # of closest matched genome	Draft genome N50 statistic	Estimated Draft genome fold Coverage	ANIb to closest matched genome
525_LPAR		BAL	Critical Care	1	70.4	144	F	Aerobic non-spore forming gram positive rod	Lactobacillus paracasei	585116425	68823	19.41	0.9867
526_LRHA		BAL	Critical Care	1	70.4	144	F	Aerobic non-spore forming gram positive rod	Lactobacillus rhamnosus	257146922	95879	14.04	0.9766
541_LRHA		BAL	Critical Care	1	70.4	148	F	Lactobacillus sp.	Lactobacillus rhamnosus	257146922	81798	14.71	0.9701
659_KOXY	AMP_R#>16,ATM_SN#<=1,CAZ_SN#<=0.5,CEFPM_SN#<=0.25,CFZ_SN#<=2,CIP_SN#<=0.06,CTT_SN#<=16,CTX_SN#<=0.25,DOXY_SN#<=1,ERT_SN#<=0.12,FM_SN#<=32,GM_SN#<=4,LEV_SN#<=0.5,MER_SN#<=1,MOXFL_S2N#<=0.25,PIPTAZ_SN#<=8,SAM_SN#<=8,SXT_SN#<=2,TRX_SN#<=0.25,	URN	Critical Care	2	>90	171	F	Klebsiella oxytoca	Klebsiella oxytoca	365906294	21642	8.6	1
660_PAER	AMK_SN#<=16,CAZ_SN#<=0.5,CEFPM_SN#<=0.25,CIP_SN#<=0.06,GM_SN#<=4,IMP_SN#2,LEV_SN#<=0.5,MER_SN#<=1,PIPTAZ_SN#<=8,TIM_SN#<=16,TOB_SN#<=2,	URN	Critical Care	2	>90	171	F	Pseudomonas aeruginosa	Pseudomonas aeruginosa	575870901	39929	9.31	0.9926
436_KPNE		EYE	Neonatal	3	14	115	M	Lactose fermenter	Klebsiella pneumoniae	499527875	176749	22.1	0.9886
437_SHAE		EYE	Neonatal	3	14	115	M	Coagulase Negative Staphylococcus	Staphylococcus haemolyticus	68445725	142741	29.11	0.8149
438_SHAE		EYE	Neonatal	3	14	115	M	Coagulase Negative Staphylococcus	Staphylococcus haemolyticus	68445725	158788	19.97	0.8097
439_SEPI		EYE	Neonatal	3	14	115	M	Coagulase Negative Staphylococcus	Staphylococcus epidermidis	27316888	59769	26.64	0.9946
527_ECOL		URN	Medical/Surgical	4	67.8	144	F	Lactose fermenter	Escherichia coli	595593103	110538	23.35	0.9714
566.rep1_EFLS	AMP_SN#1,ERYT_INT#2,GM500_SYNS#SYNS,PEN_SN#4,SM1000_SYNS#SYNS,VANC_SN#2,	BLUD	Critical Care	5	61.4	149	M	Enterococcus faecalis	Enterococcus faecalis	397335222	111733	24.07	0.9896
566.rep2_EFLS	AMP_SN#1,ERYT_INT#2,GM500_SYNS#SYNS,PEN_SN#4,SM1000_SYNS#SYNS,VANC_SN#2,	BLUD	Critical Care	5	61.4	149	M	Enterococcus faecalis	Enterococcus faecalis	397335222	111772	21.9	0.9913
72_SAUR	CLIN_R#>2,DZN_R#>4,DZN2_R#>8,ERYT_R#>4,FOXMR_R#>6,GM_SN#<=4,LEV_R#>4,LINEZ_SN#2,MOXFL_R#>2,OXA_R#R,SXT_SN#<=0.5,TET_SN#<=2,VANC_SN#1.5,	SPUT	Medical/Surgical	6	43.8	20	F	Staphylococcus aureus	Staphylococcus aureus	545580417	80903	24.85	0.9808
1196_ECOL	AMK_SN#<=16,AMP_R#>16,ATM_R#>8,CAZ_R#>16,CEFPM_SNC#8,CFZ_R#>16,CIP_R#>2,CTT_SN#<=16,CTX_R#>2,ERT_SN#<=0.12,GM_R#>8,LEV_R#>4,MER_SN#<=1,PIPTAZ_SN#<=8,SAM_R#>16,SXT_R#>4,TOB_R#>8,TRX_R#>2,	FLUID	Medical/Surgical	7	56.8	325	F	Escherichia coli	Escherichia coli	545778205	39642	13.2	0.9818
210_EFLS	AMP_SN#1,FM_SN#<=32,LEV_SN#1,PEN_SN#4,TET_R#>8,VANC_SN#1.5,	URN	Medical/Surgical	8	63.9	53	F	Enterococcus faecalis	Enterococcus faecalis	323478858	14659	10.07	0.9916
211_ECOL	AMP_R#>16,ATM_SN#<=1,CAZ_SN#<=0.5,CEFPM_SN#<=0.25,CFZ_R#16,CIP_R#>2,CTT_SN#<=16,CTX_SN#<=0.25,DOXY_SN#2,ERT_SN#<=0.12,FM_SN#<=32,GM_SN#<=4,LEV_R#>4,MER_SN#<=1,MOXFL_R2N#>2,PIPTAZ_SN#<=8,SAM_R#>16,SXT_R#>4,TRX_SN#<=0.25,	URN	Medical/Surgical	8	63.9	53	F	Escherichia coli	Escherichia coli	85674274	31526	11.87	0.9716
11_ECOL		FLUID	Medical/Surgical	9	70.3	1	F	Escherichia coli	Escherichia coli	85674274	102193	12.04	0.9719
12_ECOL		FLUID	Medical/Surgical	9	70.3	1	F	enteric gram negative rod	Escherichia coli	85674274	184544	26.91	0.9761
19_BTHE	CLIN_SN#2,CTT_R#>256,FLAG_SN#1,IMP_SN#0.125,PIPTAZ_SN#16/4,SAM_SN#2/1,	BLUD	Medical/Surgical	9	70.3	0	F	Bacteroides thetaiotaomicron	Bacteroides thetaiotaomicron	29342101	42751	11.88	0.9791
482_SBOY	AMP_R#>16,ATM_SN#<=1,CAZ_SN#<=0.5,CEFPM_SN#<=0.25,CFZ_INT#4,CIP_SN#<=0.06,CTT_SN#<=16,CTX_SN#<=0.25,DOXY_SN#<=1,ERT_SN#<=0.12,FM_SN#<=32,GM_SN#<=4,LEV_SN#<=0.5,MER_SN#<=1,MOXFL_S2N#<=0.25,PIPTAZ_SN#<=8,SAM_INT#16,SXT_SN#<=2,TRX_SN#<=0.25,	URN	Medical/Surgical	10	54.6	128	F	Escherichia coli	Shigella boydii	187427012	109081	27.92	0.971
483_ECOL	AMP_R#>16,ATM_SN#<=1,CAZ_SN#<=0.5,CEFPM_SN#<=0.25,CFZ_INT#4,CIP_SN#<=0.06,CTT_SN#<=16,CTX_SN#<=0.25,DOXY_SN#<=1,ERT_SN#<=0.12,FM_SN#<=32,GM_SN#<=4,LEV_SN#<=0.5,MER_SN#<=1,MOXFL_S2N#<=0.25,PIPTAZ_SN#<=8,SAM_INT#16,SXT_SN#<=2,TRX_SN#<=0.25,	URN	Medical/Surgical	10	54.6	128	F	Escherichia coli	Escherichia coli	85674274	94165	19.21	0.9749
1280_ECOL		URN	Medical/Surgical	11	63.3	348	F	Lactose fermenter	Escherichia coli	557270520	18751	11.05	0.9855
847.rep1_SMAL		BAL	Medical/Surgical	12	37	228	F	Stenotrophomonas maltophilia	Stenotrophomonas maltophilia	190010013	12883	7.7	0.9874
847.rep2_SMAL	CAZ_INT#16,IMP_R#>8,LEV_SNC#1,MIN_SN#<=1,MOXFL_S2N#<=0.25,SXT_SN#<=2,TIM_INT#64,	BAL	Medical/Surgical	12	37	228	F	Stenotrophomonas maltophilia	Stenotrophomonas maltophilia	190010013	12383	9.65	0.9813
854_SMAL	CAZ_INT#16,IMP_R#>8,LEV_SNC#1,MIN_SN#<=1,MOXFL_S2N#<=0.25,SXT_SN#<=2,TIM_INT#64,	SPUT	Medical/Surgical	12	37	232	F	Stenotrophomonas maltophilia	Stenotrophomonas maltophilia	190010013	31793	13.57	0.9812
856_EFCM	AMP_R#>8,DAP_SN#4,DOXY_SN#4,FM_SN#<=32,LEV_R#>4,PEN_R#>8,SYNER_SN#<=0.25,TET_R#>8,VANC_R#>16,	URN	Medical/Surgical	12	37	232	F	Enterococcus faecium	Enterococcus faecium	529202214	6449	19.96	0.9997
862_SMAL		SPUTIN	Medical/Surgical	12	37	235	F	Stenotrophomonas maltophilia	Stenotrophomonas maltophilia	190010013	38584	27.53	0.9844
888_SPSE		ASCT	Medical/Surgical	13	61.2	239	M	Strep Viridans	Streptococcus pseudopneumoniae	341932553	33485	29.45	0.9242
889_SPAR		ASCT	Medical/Surgical	13	61.2	239	M	Strep Viridans	Streptococcus parasanguinis	335369081	26989	37.65	0.9754
555_ECOL		WUND	Medical/Surgical	14	59.7	146	M	Escherichia coli	Escherichia coli	309700213	88838	17.5	0.9716
556_EFLS		WUND	Medical/Surgical	14	59.7	146	M	Enterococcus faecalis	Enterococcus faecalis	327533853	75814	37.8	0.9903
141_RMUC		BAL	Critical Care	15	46.1	38	M	rothia mucilaginosa	Rothia mucilaginosa	283133067	276604	76.16	0.885
277_SPSE	PENM_R#4,PENN_INT#4,TRXM_SN#0.5,TRXN_SN#0.5,CLIN_SN#20,DZN_HIDE#SN,ERYT_R#11,LEV_SN#20,MOXFL_SN#23,VANC_SN#22,	SPUT	Critical Care	16	62.8	79	M	Streptococcus pneumoniae	Streptococcus pseudopneumoniae	341932553	106171	51.71	0.9132
1070_EFCM	AMP_SN#1,FM_INT#64,LEV_SN#2,PEN_SN#4,TET_SN#<=2,VANC_SN#4,	URCC	Medical/Surgical	17	62.7	291	F	Enterococcus faecium	Enterococcus faecium	445187230	48506	46.02	0.9918
1099_SAUR	CFZ_SN#<=2,CLIN_SN#<=0.25,DZN_SN#<=4,DZN2_SN#<=8,ERYT_SN#0.5,FOXMR_SN#<=6,GM_SN#<=4,LEV_R#>4,MOXFL_R#4,OXA_SN#<=0.25,SXT_SN#<=0.5,TET_SN#<=2,TRX_SN#4,VANC_SN#1,	TASP	Neonatal	18	23	302	M	Staphylococcus aureus	Staphylococcus aureus	149944932	54224	38.53	0.9894
1100_SMAL		TASP	Neonatal	18	23	302	M	Stenotrophomonas maltophilia	Stenotrophomonas maltophilia	190010013	38665	22.05	0.9267
1119_ECLO		TASP	Neonatal	18	23	302	M	Enterobacter kobei	Enterobacter cloacae	392322800	92927	19.92	0.8903
1131_ECLO	AMP_R#R,ATM_SN#<=1,CAZ_SN#<=0.5,CEFPM_SN#<=0.25,CFZ_R#>16,CIP_SN#0.12,CTT_SN#<=16,CTX_SN#<=0.25,ERT_SN#<=0.12,GM_SN#<=4,LEV_SN#<=0.5,MER_SN#<=1,PIPTAZ_SN#<=8,SAM_SN#<=8,SXT_SN#<=2,TRX_SN#<=0.25,	EYE	Neonatal	18	30	309	M	Enterobacter Asburiae	Enterobacter cloacae	400173048	82906	13.22	0.9141
1132_SAUR	CFZ_SN#<=2,CLIN_SN#<=0.25,DZN_SN#<=4,DZN2_SN#<=8,ERYT_SN#0.5,FOXMR_SN#<=6,GM_SN#<=4,LEV_R#>4,MOXFL_R#4,OXA_SN#<=0.25,SXT_SN#<=0.5,TET_SN#<=2,TRX_SN#4,VANC_SN#1,	EYE	Neonatal	18	30	309	M	Staphylococcus aureus	Staphylococcus aureus	298693322	62490	31.8	0.9884
1155_SAUR	CFZ_SN#<=2,CLIN_SN#<=0.25,DZN_SN#<=4,DZN2_SN#<=8,ERYT_SN#0.5,FOXMR_SN#<=6,GM_SN#<=4,LEV_R#>4,MOXFL_R#4,OXA_SN#<=0.25,SXT_SN#<=0.5,TET_SN#<=2,TRX_SN#4,VANC_SN#1,CFZ_SN#<=2,CLIN_SN#<=0.25,DZN_SN#<=4,DZN2_SN#<=8,ERYT_SN#0.5,FOXMR_SN#<=6,GM_SN#<=4,LEV_R#>4,MOXFL_R#4,OXA_SN#0.5,SXT_SN#<=0.5,TET_SN#<=2,TRX_SN#4,VANC_SN#1,	SPUT	Neonatal	18	32	311	M	Staphylococcus aureus	Staphylococcus aureus	344176319	51309	25.58	0.9813
1156_SAUR	CFZ_SN#<=2,CLIN_SN#<=0.25,DZN_SN#<=4,DZN2_SN#<=8,ERYT_SN#0.5,FM_R2N#<=32,FOXMR_SN#<=6,GM_SN#<=4,LEV_R#>4,MOXFL_R#4,OXA_SN#<=0.25,SXT_SN#<=0.5,TET_SN#<=2,TRX_SN#4,VANC_SN#1,	ETT	Neonatal	18	34	313	M	Staphylococcus aureus	Staphylococcus aureus	298693322	85612	78.46	0.9829
1157_SAUR		ETT	Neonatal	18	34	313	M	Staphylococcus aureus	Staphylococcus aureus	302749911	140539	41.37	0.7763
1158_SAUR	CFZ_SN#<=2,CLIN_SN#<=0.25,DZN_SN#<=4,DZN2_SN#<=8,ERYT_SN#0.5,FOXMR_SN#<=6,GM_SN#<=4,LEV_R#>4,MOXFL_R#4,OXA_SN#<=0.25,SXT_SN#<=0.5,TET_SN#<=2,TRX_SN#4,VANC_SN#1,CFZ_SN#<=2,CLIN_SN#<=0.25,DZN_SN#<=4,DZN2_SN#<=8,ERYT_SN#0.5,FOXMR_SN#<=6,GM_SN#<=4,LEV_R#>4,MOXFL_R#4,OXA_SN#0.5,SXT_SN#<=0.5,TET_SN#<=2,TRX_SN#4,VANC_SN#1,	SPUT	Neonatal	18	32	311	M	Staphylococcus aureus	Staphylococcus aureus	298693322	56086	34.96	0.9818
1160_ECLO		SPUT	Neonatal	18	32	311	M	Enterobacter Asburiae	Enterobacter cloacae	400173048	61206	13.53	0.9075
1161_ECLO		SPUT	Neonatal	18	32	311	M	Enterobacter Asburiae	Enterobacter cloacae	400173048	192967	22.7	0.9127
1162_SMAL	CAZ_SN#4,IMP_R#>8,LEV_SNC#1,MIN_SN#<=1,MOXFL_S2N#<=0.25,SXT_SN#<=2,TIM_SN#<=16,	SPUT	Neonatal	18	32	311	M	Stenotrophomonas maltophilia	Stenotrophomonas maltophilia	343776783	85750	19.92	0.9327
1180_ECLO		SPUT	Neonatal	18	41	320	M	Enterobacter Asburiae	Enterobacter cloacae	400173048	119765	19.39	0.9101
1181_SAUR		SPUT	Neonatal	18	41	320	M	Staphylococcus aureus	Staphylococcus aureus	298693322	73488	48.97	0.9819
1182_SMAL	CAZ_R#128,IMP_R#R,LEV_SN#1-SN,MIN_SN#1,MOXFL_S2N#0.25-S2N,SXT_SN#0.125,TIM_INT#32/2-INT,	SPUT	Neonatal	18	41	320	M	Stenotrophomonas maltophilia	Stenotrophomonas maltophilia	384076029	27438	11.46	0.9359
1245_SAUR		SPUT	Neonatal	18	55	334	M	Staphylococcus aureus	Staphylococcus aureus	298693322	55400	29.43	0.9828
1246_KOXY	AMP_R#R,ATM_SN#<=1,CAZ_SN#<=0.5,CEFPM_SN#<=0.25,CFZ_INT#4,CIP_SN#<=0.06,CTT_SN#<=16,CTX_SN#<=0.25,ERT_SN#<=0.12,GM_SN#<=4,LEV_SN#<=0.5,MER_SN#<=1,PIPTAZ_SN#<=8,SAM_SN#<=8,SXT_SN#<=2,TRX_SN#<=0.25,	SPUT	Neonatal	18	55	334	M	Klebsiella oxytoca	Klebsiella oxytoca	365906294	45244	12.7	0.9778
1247_SMAL		SPUT	Neonatal	18	55	334	M	Stenotrophomonas maltophilia	Stenotrophomonas maltophilia	343776783	37909	13.07	0.9328
927_PAER		SPUT	Medical/Surgical	19	49.8	255	M	Lactose fermenter	Pseudomonas aeruginosa	477548288	32156	14	0.9944
928_PAER		SPUT	Medical/Surgical	19	49.8	255	M	Pseudomonas species	Pseudomonas aeruginosa	348031532	15205	12.12	0.991
87_SEPI		BAL	Medical/Surgical	20	73.5	25	F	Coagulase Negative Staphylococcus	Staphylococcus epidermidis	57636010	63112	19.41	0.993
776_NMEN		BAL	Critical Care	21	45.5	205	F	Neisseria	Neisseria meningitidis	325203134	40455	12.04	0.8294
777_HPAR		BAL	Critical Care	21	45.5	205	F	haemophilus haemolyticus	Haemophilus parainfluenzae	301154649	94836	28.91	0.9365
781_HINF		BAL	Critical Care	21	45.5	205	F	haemophilus haemolyticus	Haemophilus influenzae	148717999	101165	23.16	0.8264
782_NMEN		BAL	Critical Care	21	45.5	205	F	Neisseria	Neisseria meningitidis	325203134	69396	15.69	0.844
783_SANG		BAL	Critical Care	21	45.5	205	F	Streptococcus milleri group	Streptococcus anginosus	520959323	77371	10.18	0.9004
696_ECOL		BAL	Critical Care	22	64.1	183	M	Lactose fermenter	Escherichia coli	110341805	74820	17.67	0.9782
698_SMAR	AMP_R#>16,ATM_SN#<=1,CAZ_SN#<=0.5,CEFPM_SN#0.5,CFZ_R#>16,CIP_SNC#0.5,CTT_SN#<=16,CTX_SN#1,ERT_SN#<=0.12,GM_SN#<=4,LEV_SNC#1,MER_SN#<=1,PIPTAZ_SN#<=8,SAM_R#>16,SXT_SN#<=2,TRX_SN#<=0.25,	BAL	Critical Care	22	64.1	183	M	Serratia marcescens	Serratia marcescens	573008719	68508	14.29	0.9898
699_LRHA		BAL	Critical Care	22	64.1	183	M	Aerobic non-spore forming gram positive rod	Lactobacillus rhamnosus	521374308	27705	18.8	0.9781
706_SMAR		BAL	Critical Care	22	64.2	189	M	Serratia marcescens	Serratia marcescens	573008719	105296	23.78	0.9843
708_LRHA	CLIN_SN#0.06-SN,ERYT_SN#0.06-SN,GM_SN#2-SN,IMP_R#4-R,PEN_SN#1-SN,VANC_R#>256-R,	BAL	Critical Care	22	64.2	187	M	Lactobacillus sp.	Lactobacillus rhamnosus	355393429	36043	25.09	0.9807
709_SMAR	AMP_R#>16,ATM_SN#<=1,CAZ_SN#<=0.5,CEFPM_SN#0.5,CFZ_R#>16,CIP_SNC#0.5,CTT_SN#<=16,CTX_R#>2,ERT_SN#<=0.12,GM_SN#<=4,LEV_SNC#1,MER_SN#<=1,PIPTAZ_SN#<=8,SAM_R#>16,SXT_SN#<=2,TRX_SN#<=0.25,	BAL	Critical Care	22	64.2	187	M	Serratia marcescens	Serratia marcescens	573008719	20291	10.44	0.9898
721_SAUR		TIP	Critical Care	22	64.2	196	M	Coagulase Negative Staphylococcus	Staphylococcus aureus	537389513	70280	30.93	0.7832
722_SEPI		TIP	Critical Care	22	64.2	196	M	Coagulase Negative Staphylococcus	Staphylococcus epidermidis	57636010	40320	10.51	0.8029
1014_SOLI	LEV_SN#1.0,MOXFL_S2N#0.25,PEN_SN#0.064,TRX_SN#0.25,CLIN_SN#29,ERYT_R#15,VANC_SN#23,	BLUD	Medical/Surgical	23	61.1	283	M	Streptococcus mitis group	Streptococcus oligofermentans	485078131	42619	51.62	0.9309
1015_SOLI		BLUD	Medical/Surgical	23	61.1	283	M	Streptococcus mitis group	Streptococcus oligofermentans	485078131	51571	60.17	0.9308
179_SMAL	CAZ_R#>16,IMP_R#>8,LEV_SNC#1,MIN_SN#<=1,MOXFL_S2N#<=0.25,SXT_SN#<=2,TIM_R#>64,	BAL	Critical Care	24	66.7	46	F	Stenotrophomonas maltophilia	Stenotrophomonas maltophilia	190010013	156824	21.24	0.9308
180_SEPI		BAL	Critical Care	24	66.7	46	F	Coagulase Negative Staphylococcus	Staphylococcus epidermidis	27316888	72580	40.53	0.9956
1323_ECLO	AMP_R#>16,ATM_SN#<=1,CAZ_SN#<=0.5,CEFPM_SN#<=0.25,CFZ_R#>16,CIP_SN#<=0.06,CTT_SN#<=16,CTX_SN#<=0.25,ERT_SN#<=0.12,GM_SN#<=4,LEV_SN#<=0.5,MER_SN#<=1,PIPTAZ_SN#<=8,SAM_INT#16,SXT_SN#<=2,TRX_SN#<=0.25,	SPUT	Neonatal	25	15	363	M	Enterobacter species	Enterobacter cloacae	400173048	61393	15.82	0.9913
1324_PAER	AMK_SN#<=16,CAZ_SN#1,CEFPM_SN#1,CIP_SN#0.12,GM_SN#<=4,IMP_SN#1,LEV_SN#<=0.5,MER_SN#<=1,PIPTAZ_SN#<=8,TIM_SN#<=16,TOB_SN#<=2,	SPUT	Neonatal	25	15	363	M	Pseudomonas aeruginosa	Pseudomonas aeruginosa	575870901	13911	12.07	0.9929
945_CAUR	CIP_SN#0.125-SN,CLIN_R#>256-R,ERYT_R#2-R,GM_SN#<=0.064-SN,PEN_SN#0.5-SN,TET_SN#0.25-SN,TRX_INT#2-INT,VANC_SN#0.5-SN,	PLFL	Neonatal	26	12	259	F	Corynebacteriuim minutissium	Corynebacterium aurimucosum	227452846	75953	20.52	0.894
946_SEPI		PLFL	Neonatal	26	12	259	F	Coagulase Negative Staphylococcus	Staphylococcus epidermidis	27316888	67281	50.72	0.9955
947_SEPI	CLIN_SNC#<=0.25,DZN_R#>4,DZN2_R#>8,ERYT_R#>4,GM_SN#<=4,LEV_SN#<=0.5,MOXFL_SN#<=0.25,OXA_R#R,SXT_SN#<=0.5,TET_SN#<=2,VANC_SN#1.5,	PLFL	Neonatal	26	12	259	F	Coagulase Negative Staphylococcus	Staphylococcus epidermidis	27316888	64515	45.75	0.9982
976_SAUR	CFZ_SN#<=2,CLIN_SN#<=0.25,DZN_SN#<=4,DZN2_SN#<=8,ERYT_R#>4,FOXMR_SN#<=6,GM_SN#<=4,LEV_R#>4,MOXFL_R#4,OXA_SN#0.5,SXT_SN#<=0.5,TET_SN#<=2,TRX_SN#4,VANC_SN#1.5,	SPUT	Critical Care	27	73	273	F	Staphylococcus aureus	Staphylococcus aureus	298693322	65722	46.1	0.9719
427_PAER	AMK_SN#<=16,CAZ_SN#4,CEFPM_SNC#8,CIP_R#>2,GM_SN#<=4,IMP_INT#8,LEV_R#>4,MER_R#>8,PIPTAZ_SN#16,TIM_R#>64,TOB_SN#<=2,	URN	Medical/Surgical	28	54.8	112	F	Pseudomonas aeruginosa	Pseudomonas aeruginosa	575870901	183914	23.21	0.9891
492_HINF	AMP_SN#29,AUGM_SN#25,AZIT_SN#21,CEFUR_SN#30,CHLR_SN#32,LEV_SN#38,MOXFL_SN#34,SXT_R#6,TRX_SN#36,	SPUT	Medical/Surgical	29	77.5	130	M	haemophilus influenza	Haemophilus influenzae	317449542	66462	14.6	0.9719
41_EFCM		BLUD	Medical/Surgical	30	85.6	12	F	Enterococcus faecium	Enterococcus faecium	529202214	24118	21.63	0.9943
43_EFCM		BLUD	Medical/Surgical	30	85.6	12	F	Enterococcus faecium	Enterococcus faecium	529202214	16286	12.74	0.9945
821_SEPI		BAL	Critical Care	31	68.9	220	F	Coagulase Negative Staphylococcus	Staphylococcus epidermidis	27316888	66134	21.58	0.996
960_ECOL	AMP_R#>16,ATM_R#>8,CAZ_R#16,CEFPM_SNC#8,CFZ_R#>16,CIP_R#>2,CTT_SN#<=16,CTX_R#>2,ERT_SN#<=0.12,GM_SN#<=4,LEV_R#>4,MER_SN#<=1,PIPTAZ_SN#<=8,SAM_R#>16,SXT_R#>4,TRX_R#>2,	TASP	Neonatal	32	29	264	F	Escherichia coli	Escherichia coli	595593103	94091	22.83	0.9717
984_ECOL	AMP_R#>16,ATM_R#>8,CAZ_R#16,CEFPM_SNC#8,CFZ_R#>16,CIP_R#>2,CTT_SN#<=16,CTX_R#>2,ERT_SN#<=0.12,GM_SN#<=4,LEV_R#>4,MER_SN#<=1,PIPTAZ_SN#<=8,SAM_INT#16,SXT_R#>4,TRX_R#>2,	TASP	Neonatal	32	34	269	F	Escherichia coli	Escherichia coli	554510692	98735	22.56	0.9998
985_ECOL	AMP_R#>16,ATM_R#>8,CAZ_R#16,CEFPM_SNC#8,CFZ_R#>16,CIP_R#>2,CTT_SN#<=16,CTX_R#>2,ERT_SN#<=0.12,GM_SN#<=4,LEV_R#>4,MER_SN#<=1,PIPTAZ_SN#<=8,SAM_INT#16,SXT_R#>4,TRX_R#>2,	TASP	Neonatal	32	34	269	F	Escherichia coli	Escherichia coli	554510692	94091	18.45	1
730_ECOL	AMP_R#>16,ATM_SN#<=1,CAZ_SN#<=0.5,CEFPM_SN#<=0.25,CFZ_SN#<=2,CIP_SN#<=0.06,CTT_SN#<=16,CTX_SN#<=0.25,ERT_SN#<=0.12,GM_SN#<=4,LEV_SN#<=0.5,MER_SN#<=1,PIPTAZ_SN#<=8,SAM_R#>16,SXT_SN#<=2,TRX_SN#<=0.25,	SPUTIN	Medical/Surgical	33	73.3	195	M	Escherichia coli	Escherichia coli	355423321	42127	14.26	0.9999
731_KPNE		SPUTIN	Medical/Surgical	33	73.3	195	M	Lactose fermenter	Klebsiella pneumoniae	549815675	79152	16.63	0.9933
606_EFLS	AMP_SN#1,ERYT_INT#1,GM500_SYNS#SYNS,PEN_SN#4,SM1000_SYNS#SYNS,VANC_SN#1,AMP_R#>8,ERYT_R#>4,GM500_SYNS#SYNS,PEN_R#>8,SM1000_SYNS#SYNS,VANC_SN#<=0.5,	FLUID	Medical/Surgical	34	50.1	159	M	Enterococcus faecalis	Enterococcus faecalis	323478858	61493	23.5	0.9893
607_EFCM	AMP_R#>8,ERYT_R#>4,GM500_SYNS#SYNS,PEN_R#>8,SM1000_SYNS#SYNS,VANC_SN#<=0.5,	FLUID	Medical/Surgical	34	50.1	159	M	Enterococcus faecium	Enterococcus faecium	378937014	25677	20.58	0.9948
608_ECLO	AMP_R#>16,ATM_INT#8,CAZ_SN#4,CEFPM_SN#<=0.25,CFZ_R#>16,CIP_SN#<=0.06,CTT_R#>32,CTX_R#>2,ERT_SN#<=0.12,GM_SN#<=4,LEV_SN#<=0.5,MER_SN#<=1,PIPTAZ_SN#<=8,SAM_R#>16,SXT_SN#<=2,TRX_INT#2,	FLUID	Medical/Surgical	34	50.1	159	M	Enterobacter cloacae	Enterobacter cloacae	365747213	48185	11.51	0.9923
609_LSAL		FLUID	Medical/Surgical	34	50.1	159	M	Aerobic non-spore forming gram positive rod	Lactobacillus salivarius	90820184	48107	10.44	0.9879
93_SDYS	AMP_R#>16,ATM_INT#8,CAZ_SN#2,CEFPM_SNC#4,CFZ_R#>16,CIP_SN#<=0.06,CTT_SN#<=16,CTX_R#>2,ERT_SN#<=0.12,GM_SN#<=4,LEV_SN#<=0.5,MER_SN#<=1,PIPTAZ_SN#<=8,SAM_R#>16,SXT_SN#<=2,TRX_R#>2,	BAL	Critical Care	35	48.5	27	F	Escherichia coli	Shigella dysenteriae	81239530	17359	24.13	0.9629
1255_SAUR		BLUD	Neonatal	36	20	342	F	Staphylococcus aureus	Staphylococcus aureus	150373012	49369	18.7	0.9991
1260_SAUR	CFZ_SN#<=2,CLIN_SN#<=0.25,DZN_SN#<=4,DZN2_SN#<=8,ERYT_SN#0.5,FM_HIDE#<=32-HIDE,FOXMR_SN#<=6,GM_SN#<=4,LEV_R#>4,MOXFL_R#2,OXA_SN#0.5,SXT_SN#<=0.5,TET_INT#8,TRX_SN#4,VANC_SN#1,	ETT	Neonatal	36	20	342	F	Staphylococcus aureus	Staphylococcus aureus	298693322	71804	41.56	0.9803
1261_SAUR	CFZ_SN#<=2,CLIN_SN#<=0.25,DZN_SN#<=4,DZN2_SN#<=8,ERYT_SN#0.5,FOXMR_SN#<=6,GM_SN#<=4,LEV_R#>4,MOXFL_R#2,OXA_SN#0.5,SXT_SN#<=0.5,TET_INT#8,TRX_SN#4,VANC_SN#1,	WUND	Neonatal	36	20	342	F	Staphylococcus aureus	Staphylococcus aureus	47208328	55073	23.79	0.9925
1262_SAUR		BLUD	Neonatal	36	21	343	F	Staphylococcus aureus	Staphylococcus aureus	545580417	55055	26.35	0.9871
1276_SAUR	CFZ_SN#<=2,CLIN_SN#<=0.25,DZN_SN#<=4,DZN2_SN#<=8,ERYT_SN#0.5,FOXMR_SN#<=6,GM_SN#<=4,LEV_R#>4,MOXFL_R#2,OXA_SN#0.5,SXT_SN#<=0.5,TET_INT#8,TRX_SN#4,VANC_SN#1,	BLUD	Neonatal	36	20	342	F	Staphylococcus aureus	Staphylococcus aureus	545580417	55073	41.75	0.9812
903_EFLS	AMP_SN#1,FM_SN#<=32,LEV_SN#1,PEN_SN#4,TET_R#>8,VANC_SN#1,	URN	Critical Care	37	66.6	247	M	Enterococcus faecalis	Enterococcus faecalis	582035815	43280	18.62	0.9912
1293_PMIR		SCATH	Neonatal	38	54	353	M	Proteus species	Proteus mirabilis	529186758	97720	22.15	0.9955
1308_EFLS		TASP	Neonatal	38	57	356	M	Enterococcus sp	Enterococcus faecalis	29350190	54646	22.08	0.997
1309_ECLO		TASP	Neonatal	38	57	356	M	Lactose fermenter	Enterobacter cloacae	295095013	15534	10.37	0.9901
1310_PMIR		TASP	Neonatal	38	57	356	M	Proteus species	Proteus mirabilis	529186758	10779	24.17	0.9955
1313_PMIR	AMP_SN#<=8,ATM_SN#<=1,CAZ_SN#<=0.5,CEFPM_SN#<=0.25,CFZ_INT#4,CIP_SN#<=0.06,CTT_SN#<=16,CTX_SN#<=0.25,DOXY_R#>8,ERT_SN#<=0.12,FM_R#>64,GM_SN#<=4,LEV_SN#<=0.5,MER_SN#<=1,MOXFL_S2N#<=0.25,PIPTAZ_SN#<=8,SAM_SN#<=8,SXT_SN#<=2,TRX_SN#<=0.25,	SCATH	Neonatal	38	54	353	M	Proteus mirabilis	Proteus mirabilis	172046403	105216	24.3	0.9909
377_EFCM		SPUTIN	Medical/Surgical	39	59.3	102	M	Enterococcus sp	Enterococcus faecium	529202214	13677	12.02	0.9993
486_ECOL	AMP_R#>16,ATM_SN#<=1,CAZ_SN#<=0.5,CEFPM_SN#<=0.25,CFZ_SN#<=2,CIP_SN#0.25,CTT_SN#<=16,CTX_SN#<=0.25,DOXY_SN#<=1,ERT_SN#<=0.12,FM_SN#<=32,GM_R#>8,LEV_SN#<=0.5,MER_SN#<=1,MOXFL_S2N#<=0.25,PIPTAZ_SN#<=8,SAM_INT#16,SXT_SN#<=2,TOB_SN#4,TRX_SN#<=0.25,	URN	Medical/Surgical	40	65	133	F	Escherichia coli	Escherichia coli	595593103	110380	25.54	0.9681
38_SPSE	PENN_SN#0.064,TRXN_SN#0.125,CLIN_SN#27,DZN_HIDE#SN,ERYT_INT#19,LEV_SN#19,MOXFL_SN#26,VANC_SN#22,	SPUT	Medical/Surgical	41	39.3	12	M	Streptococcus pneumoniae	Streptococcus pseudopneumoniae	341932553	124374	40.95	0.9232
40_HINF	AMP_SN#25,AUGM_SN#23,AZIT_SN#21,CEFUR_SN#24,CHLR_SN#32,LEV_SN#32,MOXFL_SN#29,SXT_SN#21,TRX_SN#26,	SPUT	Medical/Surgical	41	39.3	12	M	haemophilus influenza	Haemophilus influenzae	317449542	113320	90.33	0.978
815_SAUR	CLIN_SN#<=0.25,DZN_SN#<=4,DZN2_SN#<=8,ERYT_R#>4,FOXMR_R#>6,GM_SN#<=4,LEV_SN#<=0.5,LINEZ_SN#2,MOXFL_SN#<=0.25,OXA_R#R,SXT_SN#<=0.5,TET_SN#<=2,VANC_SN#1,	SPUT	Critical Care	42	34.1	220	M	Staphylococcus aureus	Staphylococcus aureus	545580417	53008	21	0.9806
199_EFCM	AMP_R#>8,DAP_SN#2,DOXY_SN#4,ERYT_R#>4,GM500_SYNS#SYNS,LINEZ_SN#1,PEN_R#>8,SM1000_SYNS#SYNS,SYNER_SN#0.5,VANC_R#>16,	BLUD	Medical/Surgical	43	61	45	M	Enterococcus faecium	Enterococcus faecium	529202214	16807	16.02	0.9992
30_SMAL	CAZ_SN#2,IMP_R#>8,LEV_SNC#1,MIN_SN#<=1,MOXFL_S2N#<=0.25,SXT_SN#<=2,TIM_SN#<=16,	BAL	Medical/Surgical	44	67.7	10	F	Stenotrophomonas maltophilia	Stenotrophomonas maltophilia	190010013	29233	13.5	0.9309
20_SPLY		BAL	Critical Care	45	70.1	7	M	Non-lactose fermenting gram negative rod	Serratia plymuthica	333471455	270941	42.04	0.8558
21_SEPI		BAL	Critical Care	45	70.1	7	M	Coagulase Negative Staphylococcus	Staphylococcus epidermidis	27316888	43629	14.74	0.9985
22_SMAL	CAZ_R#>16,IMP_R#>8,LEV_SN#<=0.5,MIN_SN#<=1,MOXFL_S2N#<=0.25,SXT_SN#<=2,TIM_INT#32,	BAL	Critical Care	45	70.1	7	M	Stenotrophomonas maltophilia	Stenotrophomonas maltophilia	194346582	288290	42.15	0.917
979_LRHA		BAL	Critical Care	46	67.9	278	F	Lactobacillus sp.	Lactobacillus rhamnosus	257146922	23331	51.29	0.9912
981_BLON		BAL	Critical Care	46	67.9	278	F	Aerobic non-spore forming gram positive rod	Bifidobacterium longum	296182618	54715	38.78	0.8254
1243_CKOS	AMP_SN#<=8,ATM_SN#<=1,CAZ_SN#<=0.5,CEFPM_SN#<=0.25,CFZ_SN#<=2,CIP_SN#<=0.06,CTT_SN#<=16,CTX_SN#<=0.25,DOXY_SN#<=1,ERT_SN#<=0.12,FM_SN#<=32,GM_SN#<=4,LEV_SN#<=0.5,MER_SN#<=1,MOXFL_S2N#<=0.25,PIPTAZ_SN#<=8,SAM_SN#<=8,SXT_SN#<=2,TRX_SN#<=0.25,	URN	Medical/Surgical	47	53.4	333	F	Escherichia coli	Citrobacter koseri	157081501	23057	10.52	0.8273
1244_ECOL		URN	Medical/Surgical	47	53.4	333	F	Escherichia coli	Escherichia coli	595593103	50622	12.87	0.9868
1302_SMAL	CAZ_SN#8-SN,IMP_R#R,LEV_SN#1-SN,MIN_SN#1-SN,MOXFL_S2N#0.25-S2N,SXT_SN#0.5-SN,TIM_SN#4-SN,CAZ_SN#4,IMP_R#R,LEV_SN#1-SN,MIN_SN#0.25,MOXFL_S2N#0.5,SXT_SN#0.064,TIM_R#>256,	SPUT	Medical/Surgical	48	58.8	349	M	Stenotrophomonas maltophilia	Stenotrophomonas maltophilia	384076029	40632	21.89	0.9871
1303_SMAL	CAZ_SN#8-SN,IMP_R#R,LEV_SN#1-SN,MIN_SN#1-SN,MOXFL_S2N#0.25-S2N,SXT_SN#0.5-SN,TIM_SN#4-SN,CAZ_SN#4,IMP_R#R,LEV_SN#1-SN,MIN_SN#0.25,MOXFL_S2N#0.5,SXT_SN#0.064,TIM_R#>256,	SPUT	Medical/Surgical	48	58.8	349	M	Stenotrophomonas maltophilia	Stenotrophomonas maltophilia	190010013	33352	17.09	0.9841
1304_SMAL		SPUT	Medical/Surgical	48	58.8	351	M	Stenotrophomonas maltophilia	Stenotrophomonas maltophilia	384076029	35474	17.14	0.9876
1305.rep1_SMAL		SPUT	Medical/Surgical	48	58.8	351	M	Stenotrophomonas maltophilia	Stenotrophomonas maltophilia	190010013	40803	22.77	0.9799
1305.rep2_SMAL		SPUT	Medical/Surgical	48	58.8	351	M	Stenotrophomonas maltophilia	Stenotrophomonas maltophilia	190010013	55388	18.87	0.978
1336_PAER	AMK_SN#<=16,CAZ_SN#8,CEFPM_SNC#8,CIP_SNC#1,GM_SN#<=4,IMP_INT#8,LEV_INT#4,MER_R#>8,PIPTAZ_SN#16,TIM_R#>64,TOB_SN#<=2,	SPUT	Medical/Surgical	48	58.8	361	M	Pseudomonas aeruginosa	Pseudomonas aeruginosa	575870901	96564	17.61	0.9946
1337_SEPI		SPUT	Medical/Surgical	48	58.8	361	M	Coagulase Negative Staphylococcus	Staphylococcus epidermidis	57636010	46347	12.72	0.9939
1338_SMAL	CAZ_R#>256,IMP_R#R,LEV_SN#1-SN,MIN_SN#0.5,MOXFL_S2N#0.25,SXT_SN#0.25,TIM_R#>256,CAZ_SN#8,IMP_R#R,LEV_SN#1-SN,MIN_SN#1,MOXFL_S2N#0.25,SXT_SN#0.25,TIM_SN#4,	SPUT	Medical/Surgical	48	58.8	361	M	Stenotrophomonas maltophilia	Stenotrophomonas maltophilia	190010013	49129	17.22	0.9842
1339_SMAL	CAZ_R#>256,IMP_R#R,LEV_SN#1-SN,MIN_SN#0.5,MOXFL_S2N#0.25,SXT_SN#0.25,TIM_R#>256,CAZ_SN#8,IMP_R#R,LEV_SN#1-SN,MIN_SN#1,MOXFL_S2N#0.25,SXT_SN#0.25,TIM_SN#4,	SPUT	Medical/Surgical	48	58.8	361	M	Stenotrophomonas maltophilia	Stenotrophomonas maltophilia	190010013	20425	10.62	0.9842
254_EFLS		URN	Medical/Surgical	49	66.1	68	F	Enterococcus sp	Enterococcus faecalis	397335222	81679	34.13	0.9923
255_ESPC		URN	Medical/Surgical	49	66.1	68	F	Enterococcus sp	Enterococcus sp.	295112306	58382	17.47	0.9917
237_SEPI		WUND	Neonatal	50	3	64	F	Coagulase Negative Staphylococcus	Staphylococcus epidermidis	27316888	70298	25.15	0.9972
238_SHAE		WUND	Neonatal	50	3	64	F	Coagulase Negative Staphylococcus	Staphylococcus haemolyticus	68445725	137358	22.6	0.8143
239_CJEI		WUND	Neonatal	50	3	64	F	Diptheroid	Corynebacterium jeikeium	68262661	115986	61.7	0.7876
245_SAUR		WUND	Neonatal	50	5	66	F	Coagulase Negative Staphylococcus	Staphylococcus aureus	329312723	56677	10.01	0.7979
246_SEPI		WUND	Neonatal	50	5	66	F	Coagulase Negative Staphylococcus	Staphylococcus epidermidis	27316888	81501	30.71	0.9948
866_LSAL		FLUID	Medical/Surgical	51	26.5	232	M	Lactobacillus sp.	Lactobacillus salivarius	90820184	40695	28.95	0.9852
867_LCAS		FLUID	Medical/Surgical	51	26.5	232	M	Lactobacillus sp.	Lactobacillus casei	530674796	49754	39.36	0.9539
870_LRHA		TIS	Medical/Surgical	51	26.5	234	M	presumed lactobacillus	Lactobacillus rhamnosus	355393429	23654	20.2	0.9982
871_IVAR		TIS	Medical/Surgical	51	26.5	234	M	presumed lactobacillus	Isoptericola variabilis	334105928	41490	25.55	0.7925
872_SEPI		TIS	Medical/Surgical	51	26.5	234	M	Coagulase Negative Staphylococcus	Staphylococcus epidermidis	27316888	53703	28.18	0.9986
643_SEPI		BLUD	Neonatal	52	4	163	F	Coagulase Negative Staphylococcus	Staphylococcus epidermidis	27316888	53657	15.43	0.9956
645_SEPI		BLUD	Neonatal	52	4	163	F	Coagulase Negative Staphylococcus	Staphylococcus epidermidis	57636010	159429	35.66	0.7977
848_PVAG		WUND	Neonatal	53	5	225	F	Lactose fermenter	Pantoea vagans	308056051	35986	18.06	0.8189
849_SEPI		WUND	Neonatal	53	5	225	F	Coagulase Negative Staphylococcus	Staphylococcus epidermidis	57636010	64072	36.98	0.9985
850_SMIT		WUND	Neonatal	53	5	225	F	Strep Viridans	Streptococcus mitis	288906474	21130	17.26	0.9373
580_ECOL		URN	Neonatal	54	57	155	F	Escherichia coli	Escherichia coli	85674274	104811	22.85	0.9848
581_EFLS	AMP_SN#2,FM_SN#<=32,LEV_SN#2,PEN_SN#4,TET_R#>8,VANC_SN#4,	URN	Neonatal	54	57	155	F	Enterococcus faecalis	Enterococcus faecalis	323478858	36988	10.57	0.9925
122_ECOL	AMP_SN#<=8,ATM_SN#<=1,CAZ_SN#<=0.5,CEFPM_SN#<=0.25,CFZ_SN#<=2,CIP_SN#<=0.06,CTT_SN#<=16,CTX_SN#<=0.25,ERT_SN#<=0.12,GM_SN#<=4,LEV_SN#<=0.5,MER_SN#<=1,PIPTAZ_SN#<=8,SAM_SN#<=8,SXT_SN#<=2,TRX_SN#<=0.25,	BLUD	Medical/Surgical	55	59.2	37	M	Escherichia coli	Escherichia coli	85674274	170266	39.87	0.9858
123_ECOL		BLUD	Medical/Surgical	55	59.2	37	M	Escherichia coli	Escherichia coli	85674274	115506	30.11	0.9877
1184_PDEN		SPUT	Medical/Surgical	56	75.1	320	F	Pseudomonas species	Pseudomonas denitrificans	472247168	137698	24.5	0.8325
1185_SMAR		SPUT	Medical/Surgical	56	75.1	320	F	enteric gram negative rod	Serratia marcescens	440050501	110597	24.42	0.8473
1186_SMAR		SPUT	Medical/Surgical	56	75.1	320	F	enteric gram negative rod	Serratia marcescens	445210138	80291	15.39	0.9817
148_PDEN	AMK_SN#<=16,CAZ_R#>16,CEFPM_R#>16,CIP_INT#2,GM_SN#<=4,IMP_R#>8,LEV_INT#4,MER_R#>8,PIPTAZ_R#>64,TIM_R#>64,TOB_SN#<=2,	URN	Medical/Surgical	57	59.1	42	M	Pseudomonas aeruginosa	Pseudomonas denitrificans	472247168	213267	38.68	0.8317
194_KPNE	AMP_R#>16,ATM_SN#<=1,CAZ_SN#<=0.5,CEFPM_SN#<=0.25,CFZ_INT#4,CIP_SN#0.5,CTT_SN#<=16,CTX_SN#<=0.25,DOXY_R#>8,ERT_SN#<=0.12,FM_INT#64,GM_SN#<=4,LEV_SN#1,MER_SN#<=1,MOXFL_R2N#2,PIPTAZ_SNC#16,SAM_INT#16,SXT_SN#<=2,TRX_SN#<=0.25,	URN	Medical/Surgical	58	43.9	51	M	Klebsiella pneumoniae	Klebsiella pneumoniae	499527875	106020	18.49	0.9937
973_SEPI		TIP	Medical/Surgical	59	49.9	272	F	Coagulase Negative Staphylococcus	Staphylococcus epidermidis	57636010	56080	33.93	0.9933
1041_KPNE	AMP_R#R,ATM_SN#<=1,CAZ_SN#<=0.5,CEFPM_SN#<=0.25,CFZ_SN#<=2,CIP_SN#<=0.06,CTT_SN#<=16,CTX_SN#<=0.25,ERT_SN#<=0.12,GM_SN#<=4,LEV_SN#<=0.5,MER_SN#<=1,PIPTAZ_SN#<=8,SAM_SN#<=8,SXT_SN#<=2,TRX_SN#<=0.25,	BLUD	Medical/Surgical	60	72.4	282	M	Klebsiella pneumoniae	Klebsiella pneumoniae	595620023	51880	17.9	0.9938
479_SEPI		BLUD	Critical Care	61	53.7	125	M	Coagulase Negative Staphylococcus	Staphylococcus epidermidis	27316888	87900	20.52	0.9981
1316.rep1_LPAR		BAL	Critical Care	62	>90	357	M	Aerobic non-spore forming gram positive rod	Lactobacillus paracasei	585116425	40704	24.91	0.9916
1316.rep2_LPAR		BAL	Critical Care	62	>90	357	M	Aerobic non-spore forming gram positive rod	Lactobacillus paracasei	585116425	22765	12.72	0.9891
493_CFLA		BAL	Critical Care	63	44	132	M	Aerobic non-spore forming gram positive rod	Cellulomonas flavigena	296019684	163394	15.07	0.7606
494_LGAS		BAL	Critical Care	63	44	132	M	presumed lactobacillus	Lactobacillus gasseri	116094265	4545	27.99	0.8321
521_SSON	AMP_R#R,ATM_SN#<=1,CAZ_SN#<=0.5,CEFPM_SN#<=0.25,CFZ_SN#<=2,CIP_SN#0.12,CTT_SN#<=16,CTX_SN#<=0.25,ERT_SN#<=0.12,GM_SN#<=4,LEV_SN#<=0.5,MER_SN#<=1,PIPTAZ_SN#<=8,SAM_SN#<=8,SXT_SN#<=2,TRX_SN#<=0.25,	SPUT	Critical Care	63	44	142	M	Klebsiella pneumoniae	Shigella sonnei	73854091	32590	10.6	0.7944
524_SBOY	AMP_R#R,ATM_SN#<=1,CAZ_SN#<=0.5,CEFPM_SN#<=0.25,CFZ_SN#<=2,CIP_SN#0.12,CTT_SN#<=16,CTX_SN#<=0.25,ERT_SN#<=0.12,GM_SN#<=4,LEV_SN#<=0.5,MER_SN#<=1,PIPTAZ_SN#<=8,SAM_SN#<=8,SXT_SN#<=2,TRX_SN#<=0.25,	BAL	Critical Care	63	44	142	M	Klebsiella pneumoniae	Shigella boydii	187427012	66868	23.53	0.8004
584_EFLS		WUND	Critical Care	63	44.1	156	M	Enterococcus sp	Enterococcus faecalis	29350190	111989	20.9	0.992
585_SEPI		WUND	Critical Care	63	44.1	156	M	Coagulase Negative Staphylococcus	Staphylococcus epidermidis	57636010	34893	10.95	0.995
653_KVAR		SPUT	Critical Care	63	44.1	172	M	Lactose fermenter	Klebsiella variicola	288887617	19338	12.39	0.9928
449_SSPC		BAL	Medical/Surgical	64	59.9	119	M	Non-Hemolytic Streptococcus	Streptococcus sp.	552057725	182941	22.32	0.7504
450_SEPI	CLIN_R#>2,DZN_R#>4,DZN2_R#>8,ERYT_R#>4,GM_INT#8,LEV_R#>4,MOXFL_R#>2,OXA_R#2,RIF_R#>2,SXT_R#>2,TET_SN#<=2,VANC_SN#1.5,	BAL	Medical/Surgical	64	59.9	119	M	Coagulase Negative Staphylococcus	Staphylococcus epidermidis	27316888	82435	37.16	0.9954
451_SPAR		BAL	Medical/Surgical	64	59.9	119	M	Strep Viridans	Streptococcus parasanguinis	335369081	127562	24.55	0.968
338.rep1_NLAC		BAL	Medical/Surgical	65	45.5	92	M	Neisseria	Neisseria lactamica	313004821	75120	15	0.8436
338.rep2_NMEN		BAL	Medical/Surgical	65	45.5	92	M	Neisseria	Neisseria meningitidis	30407145	83718	16.89	0.8518
339_MCAT		BAL	Medical/Surgical	65	45.5	92	M	Moraxelic cateralius	Moraxella catarrhalis	295919923	139334	44.03	0.9918
340_MCAT		BAL	Medical/Surgical	65	45.5	92	M	Moraxelic cateralius	Moraxella catarrhalis	295919923	139308	22.32	0.9934
342_SPSE		BAL	Medical/Surgical	65	45.5	92	M	Strep Viridans	Streptococcus pseudopneumoniae	341932553	34494	11.77	0.8427
343_SSPC		BAL	Medical/Surgical	65	45.5	92	M	Strep Viridans	Streptococcus sp.	552057725	95936	59.52	0.9253
344_SPAR		BAL	Medical/Surgical	65	45.5	92	M	Strep Viridans	Streptococcus parasanguinis	335369081	60116	38.56	0.9788
220_BSPC		BLUD	Medical/Surgical	66	68.7	58	F	bacillus species not anthracis	Bacillus sp.	484574986	39935	27.97	0.7426
787_SOLI	LEV_SN#0.5,MOXFL_S2N#0.125,PEN_SN#0.032,TRX_SN#0.032,CLIN_SN#24,ERYT_R#6,VANC_SN#29,	BAL	Medical/Surgical	67	>90	205	M	Strep Viridans	Streptococcus oligofermentans	485078131	126144	17.14	0.8328
788_RMUC		BAL	Medical/Surgical	67	>90	205	M	rothia mucilaginosa	Rothia mucilaginosa	283133067	20419	12.16	0.9686
793_SHAE		BLUD	Medical/Surgical	67	>90	205	M	Coagulase Negative Staphylococcus	Staphylococcus haemolyticus	68445725	166945	18.08	0.8137
670_EFLS		FLUID	Medical/Surgical	68	81.6	176	F	Enterococcus sp	Enterococcus faecalis	29350190	50063	17.8	0.9897
671_KVAR		FLUID	Medical/Surgical	68	81.6	176	F	Lactose fermenter	Klebsiella variicola	288887617	86388	20.74	0.9924
672_PMIR		FLUID	Medical/Surgical	68	81.6	176	F	Proteus species	Proteus mirabilis	172046403	29730	9.7	0.9942
739_EFLS		URN	Neonatal	69	11	200	M	Enterococcus sp	Enterococcus faecalis	582035815	35593	14.36	0.9935
740_ECOL		URN	Neonatal	69	11	200	M	Lactose fermenter	Escherichia coli	281177210	84878	15.37	0.9921
741_KPNE		URN	Neonatal	69	11	200	M	Lactose fermenter	Klebsiella pneumoniae	549815675	45426	11.81	0.9941
742_ECOL		TASP	Neonatal	69	11	200	M	Lactose fermenter	Escherichia coli	281177210	60035	11.68	0.9931
743_KPNE		TASP	Neonatal	69	11	200	M	Lactose fermenter	Klebsiella pneumoniae	549815675	38402	10.51	0.995
744_PAER		TASP	Neonatal	69	11	200	M	Pseudomonas species	Pseudomonas aeruginosa	514245605	33372	12.33	0.9938
745_SAGA		TASP	Neonatal	69	11	200	M	Beta hemolytic Streptococcus, group B	Streptococcus agalactiae	22535226	59333	12.78	0.9966
749_SEPI	GM_R#>8,LEV_SN#<=0.5,OXA_R#R,SXT_SN#<=0.5,VANC_SN#1.5,	CSFPC	Neonatal	69	11	200	M	Coagulase Negative Staphylococcus	Staphylococcus epidermidis	57636010	23766	12.92	0.9932
753_ECOL	AMP_SN#<=8,ATM_SN#<=1,CAZ_SN#<=0.5,CEFPM_SN#<=0.25,CFZ_SN#<=2,CIP_SN#<=0.06,CTT_SN#<=16,CTX_SN#<=0.25,DOXY_SN#<=1,ERT_SN#<=0.12,FM_SN#<=32,GM_SN#<=4,LEV_SN#<=0.5,MER_SN#<=1,MOXFL_S2N#<=0.25,PIPTAZ_SN#<=8,SAM_SN#<=8,SXT_SN#<=2,TRX_SN#<=0.25,	URN	Neonatal	69	11	200	M	Escherichia coli	Escherichia coli	554510692	48728	11.39	0.992
754_EFLS	AMP_SN#1,FM_SN#<=32,LEV_SN#1,PEN_SN#<=2,TET_R#>8,VANC_SN#1,	URN	Neonatal	69	11	200	M	Enterococcus faecalis	Enterococcus faecalis	582035815	23646	13.27	0.9935
755.rep1_KPNE	AMP_R#>16,ATM_SN#<=1,CAZ_SN#<=0.5,CEFPM_SN#<=0.25,CFZ_SN#<=2,CIP_SN#<=0.06,CTT_SN#<=16,CTX_SN#<=0.25,DOXY_SN#2,ERT_SN#<=0.12,FM_SN#<=32,GM_SN#<=4,LEV_SN#<=0.5,MER_SN#<=1,MOXFL_S2N#<=0.25,PIPTAZ_SN#<=8,SAM_SN#<=8,SXT_SN#<=2,TRX_SN#<=0.25,	URN	Neonatal	69	11	200	M	Klebsiella pneumoniae	Klebsiella pneumoniae	549815675	54459	16.04	0.9947
755.rep2_KPNE	AMP_R#>16,ATM_SN#<=1,CAZ_SN#<=0.5,CEFPM_SN#<=0.25,CFZ_SN#<=2,CIP_SN#<=0.06,CTT_SN#<=16,CTX_SN#<=0.25,DOXY_SN#2,ERT_SN#<=0.12,FM_SN#<=32,GM_SN#<=4,LEV_SN#<=0.5,MER_SN#<=1,MOXFL_S2N#<=0.25,PIPTAZ_SN#<=8,SAM_SN#<=8,SXT_SN#<=2,TRX_SN#<=0.25,	URN	Neonatal	69	11	200	M	Klebsiella pneumoniae	Klebsiella pneumoniae	549815675	27551	11.41	0.9928
759_SAGA	MOXFL_S2N#0.25-S2N,CLIN_SN#19,DZN_HIDE#SN,ERYT_R#13,LEV_SN#18,PEN_SN#25,TRX_SN#24,VANC_SN#18,	BLUD	Neonatal	69	10	199	M	Beta hemolytic Streptococcus, group B	Streptococcus agalactiae	22535226	161498	34.22	0.9948
760_SEPI		BLUD	Neonatal	69	10	199	M	Coagulase Negative Staphylococcus	Staphylococcus epidermidis	27316888	58326	20.04	0.9946
761_SEPI		BLUD	Neonatal	69	11	200	M	Coagulase Negative Staphylococcus	Staphylococcus epidermidis	27316888	56122	16.95	0.9946
772_SSAP		BLUD	Neonatal	69	12	201	M	Coagulase Negative Staphylococcus	Staphylococcus saprophyticus	72493824	256792	20.25	0.7763
773_MLUT		BLUD	Neonatal	69	12	201	M	Presumptive Micrococcus species	Micrococcus luteus	239837778	29719	25.97	0.9642
855_SHAE	GM_SN#<=4,LEV_SN#<=0.5,OXA_SN#SN,SXT_SN#<=0.5,VANC_SN#<=0.5,	CSFPC	Neonatal	69	32	221	M	Coagulase Negative Staphylococcus	Staphylococcus haemolyticus	68445725	5907	16.78	0.8158
911_CAUR		SIN	Neonatal	69	54	243	M	Gram positive anaerobic rods	Corynebacterium aurimucosum	227452846	90570	26.41	0.7845
913_PAER	AMK_SN#<=16,CAZ_SN#2,CEFPM_SN#1,CIP_SN#0.12,GM_SN#<=4,IMP_SN#<=0.5,LEV_SN#<=0.5,MER_SN#<=1,PIPTAZ_SN#<=8,TIM_INT#32,TOB_SN#<=2,	SIN	Neonatal	69	54	243	M	Pseudomonas aeruginosa	Pseudomonas aeruginosa	347302377	42716	18.9	0.9933
1322_SAUR		TIP	Medical/Surgical	70	35.5	359	F	Staphylococcus aureus	Staphylococcus aureus	545580417	61458	23.92	0.9833
937_SAUR	CLIN_SN#<=0.25,DAP_SN#<=0.5,DZN_SN#<=4,DZN2_SN#<=8,ERYT_R#>4,FOXMR_R#>6,GM_SN#<=4,LEV_R#4,MOXFL_R#2,OXA_R#R,SXT_R#>2,TET_SN#<=2,VANC_SN#1,	TIP	Medical/Surgical	70	35.3	259	F	Staphylococcus aureus	Staphylococcus aureus	359829121	46529	38.04	0.982
1046_PAER	AMK_SN#<=16,CAZ_SN#1,CEFPM_SN#1,CIP_SN#<=0.06,GM_SN#<=4,IMP_R#>8,LEV_SN#<=0.5,MER_SN#2,PIPTAZ_SN#<=8,TIM_SN#<=16,TOB_SN#<=2,	UCATH	Medical/Surgical	71	67.1	287	M	Pseudomonas aeruginosa	Pseudomonas aeruginosa	392316915	49324	17.67	0.9936
1047_KOXY	AMP_R#>16,ATM_SN#<=1,CAZ_SN#<=0.5,CEFPM_SN#<=0.25,CFZ_R#8,CIP_SN#<=0.06,CTT_SN#<=16,CTX_SN#<=0.25,DOXY_SN#<=1,ERT_SN#<=0.12,FM_SN#<=32,GM_SN#<=4,LEV_SN#<=0.5,MER_SN#<=1,MOXFL_S2N#<=0.25,PIPTAZ_SN#<=8,SAM_INT#16,SXT_SN#<=2,TRX_SN#<=0.25,	UCATH	Medical/Surgical	71	67.1	287	M	Klebsiella oxytoca	Klebsiella oxytoca	365906294	82089	17.97	0.9326
1048.rep1_EFCM	AMP_R#>8,FM_SN#<=32,LEV_R#>4,PEN_R#>8,TET_R#>8,VANC_SN#1,	UCATH	Medical/Surgical	71	67.1	287	M	Enterococcus faecium	Enterococcus faecium	378937014	23267	41.03	0.9999
639_EFCM		WUND	Medical/Surgical	72	36.7	166	M	Enterococcus sp	Enterococcus faecium	529202214	23935	14.39	0.7742
640_MMOR		WUND	Medical/Surgical	72	36.7	166	M	enteric gram negative rod	Morganella morganii	455418716	92760	22.77	0.9935
641_SENT		WUND	Medical/Surgical	72	36.7	166	M	Lactose fermenter	Salmonella enterica	602758695	106528	14.59	0.8379
1193_SAUR	CLIN_R#>2,DZN_R#>4,DZN2_R#>8,ERYT_R#>4,FOXMR_R#>6,GM_R#>8,LEV_R#>4,LINEZ_SN#2,MOXFL_R#4,OXA_R#R,SXT_R#>2,TET_R#>8,VANC_SN#1,	SPUTIN	Critical Care	73	57.8	323	M	Staphylococcus aureus	Staphylococcus aureus	545580417	71794	78.29	0.9808
1194_SAUR		TASP	Critical Care	73	57.8	324	M	Staphylococcus aureus	Staphylococcus aureus	545580417	71803	80.32	0.9804
1195_SAUR	VANC_SN#2.0,CLIN_R#>2,DAP_SN#<=0.5,DZN_R#>4,DZN2_R#>8,ERYT_R#>4,FOXMR_R#>6,GM_R#>8,LEV_R#>4,LINEZ_SN#2-SN,MOXFL_R#>4,OXA_R#R,SXT_R#>2,TET_R#>8,VANC_SN#SN,	BLUD	Critical Care	73	57.8	323	M	Staphylococcus aureus	Staphylococcus aureus	269939526	39054	13.58	0.9999
724_EFLS	AMP_SN#1,FM_SN#<=32,LEV_SN#1,PEN_SN#4,TET_SN#<=2,VANC_SN#2,	URN	Medical/Surgical	74	22	193	M	Enterococcus faecalis	Enterococcus faecalis	582035815	52935	35.3	0.9943
725_ECOL		URN	Medical/Surgical	74	22	193	M	Lactose fermenter	Escherichia coli	91070629	31467	12.32	0.999
774_ECOL	AMP_R#>16,ATM_SN#<=1,CAZ_SN#<=0.5,CEFPM_SN#<=0.25,CFZ_SN#<=2,CIP_SNC#1,CTT_SN#<=16,CTX_SN#<=0.25,ERT_SN#<=0.12,GM_SN#<=4,LEV_SNC#1,MER_SN#<=1,PIPTAZ_SN#<=8,SAM_SN#<=8,SXT_R#>4,TRX_SN#<=0.25,	BLUD	Medical/Surgical	75	61.5	202	M	Escherichia coli	Escherichia coli	218430358	62907	27.88	0.9999
775_SBOY		BLUD	Medical/Surgical	75	61.5	202	M	Lactose fermenter	Shigella boydii	187427012	65479	30.57	0.9773
592_ECOL	AMP_SN#<=8,ATM_SN#<=1,CAZ_SN#<=0.5,CEFPM_SN#<=0.25,CFZ_SN#<=2,CIP_SN#0.25,CTT_SN#<=16,CTX_SN#<=0.25,DOXY_SN#2,ERT_SN#<=0.12,FM_SN#<=32,GM_SN#<=4,LEV_SN#<=0.5,MER_SN#<=1,MOXFL_R2N#1,PIPTAZ_SN#<=8,SAM_SN#<=8,SXT_SN#<=2,TRX_SN#<=0.25,	URN	Critical Care	76	43.6	158	F	Escherichia coli	Escherichia coli	218430358	28033	9.86	0.9925
1093_SCAT		BAL	Critical Care	77	68.3	293	M	Gemella species	Streptomyces cattleya	365804155	213021	10.19	0.7496
1094_BTHU		BAL	Critical Care	77	68.3	293	M	Aerobic non-spore forming gram positive rod	Bacillus thuringiensis	558577101	67064	9.95	0.7087
422.rep1_SEPI		SPUT	Neonatal	78	12	110	M	Coagulase Negative Staphylococcus	Staphylococcus epidermidis	27316888	69519	39.56	0.9955
422.rep2_SEPI		SPUT	Neonatal	78	12	110	M	Coagulase Negative Staphylococcus	Staphylococcus epidermidis	27316888	65484	34.5	0.9946
462_PAER	AMK_SN#<=16,CAZ_SN#1,CEFPM_SNC#2,CIP_SN#<=0.06,GM_SN#<=4,IMP_SN#2,LEV_SN#<=0.5,MER_SN#<=1,PIPTAZ_SN#<=8,TIM_INT#32,TOB_SN#<=2,	URN	Neonatal	78	27	125	M	Pseudomonas aeruginosa	Pseudomonas aeruginosa	575870901	118877	10.69	0.9892
468_PAER	AMK_SN#<=16,CAZ_SN#1,CEFPM_SNC#2,CIP_SN#<=0.06,GM_SN#<=4,IMP_SN#2,LEV_SN#<=0.5,MER_SN#<=1,PIPTAZ_SN#<=8,TIM_INT#32,TOB_SN#<=2,	SPUT	Neonatal	78	27	125	M	Pseudomonas aeruginosa	Pseudomonas aeruginosa	575870901	70666	13.85	0.9907
485_SMAL	CAZ_SN#8,IMP_R#>8,LEV_SN#<=0.5,MIN_SN#<=1,MOXFL_S2N#<=0.25,SXT_SN#<=2,TIM_SN#<=16,	SPUT	Neonatal	78	36	134	M	Stenotrophomonas maltophilia	Stenotrophomonas maltophilia	384076029	51632	18.82	0.9229
633_KOXY	AMK_SN#<=16,CAZ_SN#2,CEFPM_SNC#2,CIP_SN#0.12,GM_SN#<=4,IMP_INT#8,LEV_SN#<=0.5,MER_INT#4,PIPTAZ_SN#<=8,TIM_INT#32,TOB_SN#<=2,	URN	Neonatal	78	66	164	M	Pseudomonas aeruginosa	Klebsiella oxytoca	365906294	18993	8.25	0.9238
635_PAER	AMK_SN#<=16,CAZ_SN#2,CEFPM_SNC#2,CIP_SN#0.12,GM_SN#<=4,IMP_INT#8,LEV_SN#<=0.5,MER_INT#4,PIPTAZ_SN#<=8,TIM_INT#32,TOB_SN#<=2,	SPUT	Neonatal	78	67	165	M	Pseudomonas aeruginosa	Pseudomonas aeruginosa	477548288	12408	9.12	0.9934
637_PAER	AMK_SN#<=16,CAZ_SN#2,CEFPM_SNC#2,CIP_SN#0.12,GM_SN#<=4,IMP_INT#8,LEV_SN#<=0.5,MER_INT#4,PIPTAZ_SN#<=8,TIM_INT#32,TOB_SN#<=2,	BW	Neonatal	78	68	166	M	Pseudomonas aeruginosa	Pseudomonas aeruginosa	563408818	9000	8.04	0.9945
638_SMAL	CAZ_R#>16,IMP_R#>8,LEV_SNC#2,MIN_SN#<=1,MOXFL_S2N#<=0.25,SXT_SN#<=2,TIM_INT#64,	BW	Neonatal	78	68	166	M	Stenotrophomonas maltophilia	Stenotrophomonas maltophilia	384076029	30939	13.41	0.9228
1183_KPNE	AMP_R#>16,ATM_SN#<=1,CAZ_SN#<=0.5,CEFPM_SN#<=0.25,CFZ_SN#<=2,CIP_SN#<=0.06,CTT_SN#<=16,CTX_SN#<=0.25,ERT_SN#<=0.12,GM_SN#<=4,LEV_SN#<=0.5,MER_SN#<=1,PIPTAZ_SN#<=8,SAM_SN#<=8,SXT_SN#<=2,TRX_SN#<=0.25,	BAL	Medical/Surgical	79	61.7	321	F	Klebsiella pneumoniae	Klebsiella pneumoniae	206564770	79645	13.59	0.9414
104_SEPI	CLIN_R#>2,DZN_R#>4,DZN2_R#>8,ERYT_R#>4,GM_SN#<=4,LEV_SN#<=0.5,MOXFL_SN#<=0.25,OXA_R#R,SXT_R#>2,TET_SN#<=2,VANC_SN#<=0.5,CLIN_R#>2,DZN_R#>4,DZN2_R#>8,ERYT_R#>4,GM_R#>8,LEV_SN#<=0.5,MOXFL_SN#<=0.25,OXA_R#R,SXT_SN#<=0.5,TET_SN#<=2,VANC_SN#4,	BLUD	Neonatal	80	13	29	M	Coagulase Negative Staphylococcus	Staphylococcus epidermidis	57636010	157938	25.11	0.7988
110_SEPI	CLIN_R#>2,DZN_R#>4,DZN2_R#>8,ERYT_R#>4,GM_SN#<=4,LEV_SN#<=0.5,MOXFL_SN#<=0.25,OXA_R#R,SXT_R#>2,TET_SN#<=2,VANC_SN#<=0.5,CLIN_R#>2,DZN_R#>4,DZN2_R#>8,ERYT_R#>4,GM_R#>8,LEV_SN#<=0.5,MOXFL_SN#<=0.25,OXA_R#R,SXT_SN#<=0.5,TET_SN#<=2,VANC_SN#4,	BLUD	Neonatal	80	13	29	M	Coagulase Negative Staphylococcus	Staphylococcus epidermidis	27316888	58759	37.95	0.9941
196_SEPI		URN	Neonatal	80	37	53	M	Coagulase Negative Staphylococcus	Staphylococcus epidermidis	27316888	76132	47.17	0.9955
897_SEPI		SPUT	Neonatal	81	7	243	F	Coagulase Negative Staphylococcus	Staphylococcus epidermidis	57636010	58122	23.31	0.9961
510_SAUR	CFZ_SN#<=8,CLIN_SN#<=0.25,DZN_SN#<=4,DZN2_SN#<=8,ERYT_SN#0.5,FOXMR_SN#<=6,GM_SN#<=4,LEV_SN#<=0.5,MOXFL_SN#<=0.25,OXA_SN#0.5,SXT_SN#<=0.5,TET_SN#<=2,TRX_SN#4,VANC_SN#1,	BAL	Critical Care	82	32.8	135	M	Staphylococcus aureus	Staphylococcus aureus	545580417	49326	13.2	0.9834
511_SAUR		BAL	Critical Care	82	32.8	135	M	Staphylococcus aureus	Staphylococcus aureus	545580417	48439	13.06	0.9801
512_SPAR		BAL	Critical Care	82	32.8	135	M	Strep Viridans	Streptococcus parasanguinis	335369081	70683	16.4	0.954
763_NDAI		BAL	Medical/Surgical	83	57.7	203	M	rothia mucilaginosa	Naumovozyma dairenensis	343766178	6597	66.54	0.7508
764_SEPI		BAL	Medical/Surgical	83	57.7	203	M	Coagulase Negative Staphylococcus	Staphylococcus epidermidis	27316888	43907	12.25	0.9981
702_EFCM		URN	Medical/Surgical	84	36.4	189	F	Enterococcus sp	Enterococcus faecium	529202214	15435	20.13	0.9948
1059_HINF	AMP_SN#23,AUGM_SN#24,AZIT_SN#20,CEFUR_SN#22,CHLR_SN#35,LEV_SN#32,MOXFL_SN#29,SXT_SN#22,TRX_SN#33,	SPUT	Critical Care	85	31.6	294	M	haemophilus influenza	Haemophilus influenzae	317449542	43201	75.38	0.9765
64_AHAE		URN	Critical Care	86	45.1	16	F	Gardinella vaginalis	Arcanobacterium haemolyticum	296930960	286808	18.5	0.7439
1133_RAQU		TASP	Medical/Surgical	87	59.1	310	M	Lactose fermenter	Rahnella aquatilis	371586224	51627	12.75	0.7638
1175_SENT	AMP_R#>16,ATM_SN#2,CAZ_INT#8,CEFPM_SN#<=0.25,CFZ_R#>16,CIP_R#>2,CTT_INT#32,CTX_INT#2,ERT_SN#<=0.12,GM_SN#<=4,LEV_INT#4,MER_SN#<=1,PIPTAZ_SN#<=8,SAM_R#>16,SXT_SN#<=2,TRX_R#>2,	SPUTIN	Medical/Surgical	87	59.1	317	M	Citrobacter species	Salmonella enterica	603589064	140016	25.28	0.8165
1190_SEPI		BLUD	Medical/Surgical	87	59.1	317	M	Coagulase Negative Staphylococcus	Staphylococcus epidermidis	27316888	70302	45.1	0.9972
873_CKOS		TIS	Medical/Surgical	87	58.9	235	M	Lactose fermenter	Citrobacter koseri	157081501	45662	13.71	0.842
874_CKOS		TIS	Medical/Surgical	87	58.9	235	M	Lactose fermenter	Citrobacter koseri	157081501	52702	13.93	0.8479
875_PAER		TIS	Medical/Surgical	87	58.9	235	M	enteric gram negative rod	Pseudomonas aeruginosa	563408818	8514	14.47	0.9326
876_EFLS		TIS	Medical/Surgical	87	58.9	235	M	Enterococcus sp	Enterococcus faecalis	582035815	32138	14.76	0.9926
877_EHIR		TIS	Medical/Surgical	87	58.9	235	M	Enterococcus sp	Enterococcus hirae	392334715	11017	12.41	0.8336
920_EFLS		URN	Medical/Surgical	87	58.9	252	M	Enterococcus faecalis	Enterococcus faecalis	29350190	96626	24.24	0.9924
921_ECLO		TASP	Medical/Surgical	87	58.9	252	M	Enterobacter species	Enterobacter cloacae	295095013	105602	22.46	0.9777
922_SAUR		BAL	Medical/Surgical	87	58.9	252	M	Staphylococcus aureus	Staphylococcus aureus	49240382	42601	31.66	0.969
923_EFLS	MER_R2N#>32-R2N,AMP_SN#2,ERYT_R#>4,GM500_NOSYN#NOSYN,PEN_SN#8,SM1000_SYNS#SYNS,VANC_SN#1,	FLUID	Medical/Surgical	87	58.9	249	M	Enterococcus faecalis	Enterococcus faecalis	582035815	15149	10.54	0.993
661_CKOS	AMP_R#>16,ATM_R#>8,CAZ_R#>16,CEFPM_R#>16,CFZ_R#>16,CIP_SN#<=0.06,CTT_SN#<=16,CTX_R#>2,DOXY_SN#<=1,ERT_SN#<=0.12,FM_SN#<=32,GM_SN#<=4,LEV_SN#<=0.5,MER_SN#<=1,MOXFL_S2N#<=0.25,PIPTAZ_SN#<=8,SAM_R#>16,SXT_SN#<=2,TRX_R#>2,	URN	Critical Care	88	53.2	171	M	Citrobacter species	Citrobacter koseri	157081501	17041	7.84	0.9908
662_ECOL	AMK_SN#<=16,AMP_R#>16,ATM_R#>8,CAZ_R#16,CEFPM_R#>16,CFZ_R#>16,CIP_R#>2,CTT_SN#<=16,CTX_R#>2,DOXY_INT#8,ERT_SN#<=0.12,FM_SN#<=32,GM_R#>8,LEV_R#>4,MER_SN#<=1,MOXFL_R2N#>2,PIPTAZ_SN#<=8,SAM_R#>16,SXT_R#>4,TOB_R#>8,TRX_R#>2,	URN	Critical Care	88	53.2	171	M	Escherichia coli	Escherichia coli	85674274	66499	16.59	0.9714
1214_SAUR	VANC_SN#2,CLIN_SNC#<=0.25,DAP_SN#<=0.5,DZN_R#>4,DZN2_R#>8,ERYT_R#>4,FOXMR_R#>6,GM_SN#<=4,LEV_SN#<=0.5,LINEZ_SN#2,MOXFL_SN#<=0.25,OXA_R#R,SXT_SN#<=0.5,TET_SN#<=2,VANC_SN#SN,	BLUD	Critical Care	89	65	327	M	Staphylococcus aureus	Staphylococcus aureus	156720466	48478	29.33	0.9937
1215_SAUR		BLUD	Critical Care	89	65	326	M	Staphylococcus aureus	Staphylococcus aureus	47208328	48205	40.47	0.9893
1227_SAUR		BLUD	Critical Care	89	65	328	M	Staphylococcus aureus	Staphylococcus aureus	545580417	46985	31.08	0.9829
1229_SAUR		BLUD	Critical Care	89	65	328	M	Staphylococcus aureus	Staphylococcus aureus	160367075	48478	21.55	0.9997
107_XCEL	AMP_SN#0.5,CLIN_R#8,CTT_SN#4,ERT_SN#0.125-SN,FLAG_R#>256,IMP_SN#0.25,PEN_SN#0.5-SN,PIPTAZ_SN#2/4,TRX_SN#0.125-SN,	URN	Neonatal	90	32	20	M	Missing data	Xylanimonas cellulosilytica	269303491	23082	14.18	0.7546
128_EFLS	AMP_SN#1,FM_SN#<=32,LEV_SN#1,PEN_SN#4,TET_SN#<=2,VANC_SN#1,	UCATH	Neonatal	90	50	38	M	Enterococcus faecalis	Enterococcus faecalis	397335222	166445	59.65	0.9905
129_SAUR		UCATH	Neonatal	90	50	38	M	Coagulase Negative Staphylococcus	Staphylococcus aureus	329312723	138338	20.49	0.7903
187_KPNE	AMP_R#>16,ATM_SN#<=1,CAZ_SN#<=0.5,CEFPM_SN#<=0.25,CFZ_SN#<=2,CIP_SN#<=0.06,CTT_SN#<=16,CTX_SN#<=0.25,DOXY_SN#<=1,ERT_SN#<=0.12,FM_SN#<=32,GM_SN#<=4,LEV_SN#<=0.5,MER_SN#<=1,MOXFL_S2N#<=0.25,PIPTAZ_SN#<=8,SAM_SN#<=8,SXT_SN#<=2,TRX_SN#<=0.25,	UCATH	Neonatal	90	61	49	M	Klebsiella pneumoniae	Klebsiella pneumoniae	499527875	107762	35.95	0.993
804_CKOS	AMP_R#R,ATM_SN#<=1,CAZ_SN#<=0.5,CEFPM_SN#<=0.25,CFZ_R#R,CIP_SN#<=0.06,CTX_SN#<=0.25,ERT_SN#<=0.12,GM_SN#<=4,LEV_SN#<=0.5,MER_SN#<=1,PIPTAZ_SN#<=8,SAM_SN#<=8,SXT_SN#<=2,TRX_SN#<=0.25,	TASP	Neonatal	91	36	217	M	Citrobacter Freundii	Citrobacter koseri	157081501	86152	24.76	0.8376
252_SWAR		SKN	Medical/Surgical	92	19.6	70	M	Coagulase Negative Staphylococcus	Staphylococcus warneri	443424428	67942	16.93	0.8026
302_SDYS	CLIN_SN#<=0.25,DAP_SN#<=0.5,DZN_SN#<=4,DZN2_SN#<=8,ERYT_R#>4,FOXMR_R#>6,GM_SN#<=4,LEV_R#>4,MOXFL_R#2,OXA_R#R,SXT_SN#<=0.5,TET_R#>8,VANC_SN#1,	WUND	Medical/Surgical	93	53.5	85	F	Staphylococcus aureus	Streptococcus dysgalactiae	410438921	74009	61.34	0.9899
711_SSAN		BAL	Critical Care	94	69.4	190	M	Strep Viridans	Streptococcus sanguinis	125496804	115789	28.51	0.9541
558_SAUR		URN	Neonatal	95	15	151	M	Coagulase Negative Staphylococcus	Staphylococcus aureus	329312723	156223	19.86	0.7592
568_SEPI		BLUD	Neonatal	95	15	151	M	Coagulase Negative Staphylococcus	Staphylococcus epidermidis	27316888	76866	47.86	0.9947
986_SAGA		WUND	Medical/Surgical	96	59.9	269	M	Beta hemolytic Streptococcus, group B	Streptococcus agalactiae	507581572	78999	44.09	0.9938
987_LJOH		WUND	Medical/Surgical	96	59.9	269	M	presumed lactobacillus	Lactobacillus johnsonii	559161187	116019	33.64	0.857
988_LRHA		WUND	Medical/Surgical	96	59.9	269	M	presumed lactobacillus	Lactobacillus rhamnosus	257146922	39356	42.69	0.9766
813_KPNE	AMP_R#>16,ATM_SN#<=1,CAZ_SN#<=0.5,CEFPM_SN#<=0.25,CFZ_SN#<=2,CIP_SN#<=0.06,CTT_SN#<=16,CTX_SN#<=0.25,ERT_SN#<=0.12,GM_SN#<=4,LEV_SN#<=0.5,MER_SN#<=1,PIPTAZ_SN#<=8,SAM_SN#<=8,SXT_SN#<=2,TRX_SN#<=0.25,	SPUT	Neonatal	97	19	218	F	Klebsiella pneumoniae	Klebsiella pneumoniae	549815675	59681	16.62	0.9918
852_PAER	AMK_SN#<=16,CAZ_INT#16,CEFPM_SN#0.5,CIP_R#>2,GM_R#>8,IMP_R#>8,LEV_R#>4,MER_R#>8,PIPTAZ_INT#32,TIM_R#>64,TOB_R#>8,	BLUD	Medical/Surgical	98	83.1	228	M	Pseudomonas aeruginosa	Pseudomonas aeruginosa	563408818	30639	12.99	0.995
859_PAER	AMK_SN#<=16,CAZ_R#>16,CEFPM_R#>16,CIP_R#>2,GM_R#>8,IMP_R#>8,LEV_R#>4,MER_R#>8,PIPTAZ_R#>64,TIM_R#>64,TOB_R#>8,AMK_SN#<=16,CAZ_SN#8,CEFPM_SNC#4,CIP_R#>2,GM_SN#<=4,IMP_SN#<=0.5,LEV_R#>4,MER_SN#<=1,PIPTAZ_SN#<=8,TIM_INT#32,TOB_SN#<=2,	SPUT	Medical/Surgical	98	83.1	225	M	Pseudomonas aeruginosa	Pseudomonas aeruginosa	566561164	14133	11.21	0.9928
860_SMAL	CAZ_SN#2,IMP_R#>8,LEV_SNC#1,MIN_SN#<=1,MOXFL_S2N#<=0.25,SXT_SN#<=2,TIM_SN#<=16,	SPUT	Medical/Surgical	98	83.1	225	M	Stenotrophomonas maltophilia	Stenotrophomonas maltophilia	343776783	36862	21.73	0.9187
943_LRHA		URN	Critical Care	99	58.4	260	F	Lactococcus species	Lactobacillus rhamnosus	257146922	32817	24.5	0.9767
488_HPAR		BAL	Critical Care	100	60.3	129	M	haemophilus parainfluenzae	Haemophilus parainfluenzae	301154649	106395	36.07	0.9427
490_CAPN		BAL	Critical Care	100	60.3	129	M	Capnocytophaga species	Capnocytophaga ochracea	256580431	72158	33.83	0.9681
491_NMEN		BAL	Critical Care	100	60.3	129	M	Eikenella corrodens	Neisseria meningitidis	254667570	44373	13	0.7937
137_HINF		BAL	Medical/Surgical	101	64.5	40	M	haemophilus parainfluenzae	Haemophilus influenzae	148717999	101210	38.79	0.8063
138_RMUC		BAL	Medical/Surgical	101	64.5	40	M	rothia mucilaginosa	Rothia mucilaginosa	283133067	118004	23.83	0.9612
139.rep1_SPAR		BAL	Medical/Surgical	101	64.5	40	M	Strep Viridans	Streptococcus parasanguinis	386791997	49536	26.86	0.9472
139.rep2_SPAR		BAL	Medical/Surgical	101	64.5	40	M	Strep Viridans	Streptococcus parasanguinis	386791997	32198	23.6	0.9449
140_SSAL		BAL	Medical/Surgical	101	64.5	40	M	Strep Viridans	Streptococcus salivarius	338741860	41436	20.06	0.9517
15_SEPI		BAL	Critical Care	101	64.4	5	M	Coagulase Negative Staphylococcus	Staphylococcus epidermidis	57636010	25514	9.23	0.988
158_SEPI		BAL	Critical Care	101	64.5	44	M	Coagulase Negative Staphylococcus	Staphylococcus epidermidis	27316888	81749	60.48	0.9943
16_SEPI		BAL	Critical Care	101	64.4	5	M	Coagulase Negative Staphylococcus	Staphylococcus epidermidis	27316888	61096	22.93	0.9953
174_HPAR		BAL	Medical/Surgical	101	64.5	40	M	haemophilus haemolyticus	Haemophilus parainfluenzae	301154649	106921	48.68	0.9409
175_RMUC	CEPH_S2N#1-S2N,CLIN_S2N#1-S2N,ERYT_S2N#0.06-S2N,GM_R2N#16-R2N,LEV_S2N#2-S2N,OXA_S2N#2-S2N,PEN_S2N#0.125-S2N,TET_S2N#4-S2N,VANC_S2N#2-S2N,	BAL	Medical/Surgical	101	64.5	40	M	rothia mucilaginosa	Rothia mucilaginosa	283133067	207964	94.87	0.957
18_SEPI		BAL	Critical Care	101	64.4	7	M	Coagulase Negative Staphylococcus	Staphylococcus epidermidis	27316888	67264	19.41	0.9942
213_EFLS		BAL	Critical Care	101	64.5	57	M	Enterococcus sp	Enterococcus faecalis	397335222	56310	16.96	0.9978
214_LRHA		BAL	Critical Care	101	64.5	57	M	Lactobacillus sp.	Lactobacillus rhamnosus	259648365	19377	13.18	0.9857
216_SSAN		BAL	Critical Care	101	64.5	57	M	Strep Viridans	Streptococcus sanguinis	125496804	134182	42.23	0.9549
257_EFLS	AMP_SN#1,ERYT_INT#1,GM500_SYNS#SYNS,PEN_SN#4,SM1000_SYNS#SYNS,VANC_SN#4,	BAL	Critical Care	101	64.6	74	M	Enterococcus faecalis	Enterococcus faecalis	397335222	54151	20.17	0.9972
258.rep1_EFLS		BAL	Critical Care	101	64.6	74	M	Enterococcus sp	Enterococcus faecalis	323478858	25829	10.59	0.9965
258.rep2_EFLS		BAL	Critical Care	101	64.6	74	M	Enterococcus sp	Enterococcus faecalis	29350190	45954	14.08	0.9928
312_SEPI		BAL	Critical Care	101	64.6	72	M	Coagulase Negative Staphylococcus	Staphylococcus epidermidis	27316888	48764	14.85	0.9957
313_NMEN		BAL	Critical Care	101	64.6	72	M	Neisseria	Neisseria meningitidis	325199235	7734	11	0.86
314_SEPI		BAL	Critical Care	101	64.6	72	M	Coagulase Negative Staphylococcus	Staphylococcus epidermidis	27316888	70289	25.76	0.9949
315_SPSE		BAL	Critical Care	101	64.6	72	M	Strep Viridans	Streptococcus pseudopneumoniae	341932553	45522	16.1	0.9277
378_NMEN		BAL	Critical Care	101	64.6	101	M	Neisseria	Neisseria meningitidis	325203134	11902	14.48	0.8523
379_NMEN		BAL	Critical Care	101	64.6	101	M	rothia mucilaginosa	Neisseria meningitidis	325203134	13708	20.32	0.8605
380_SPSE		BAL	Critical Care	101	64.6	101	M	Strep Viridans	Streptococcus pseudopneumoniae	341932553	40263	32.56	0.9231
382_RMUC		BAL	Critical Care	101	64.6	101	M	rothia mucilaginosa	Rothia mucilaginosa	283133067	8414	17.98	0.9763
388_EFLS		BAL	Critical Care	101	64.7	104	M	Enterococcus sp	Enterococcus faecalis	397335222	70472	29.98	0.9973
389_LRHA		BAL	Critical Care	101	64.7	104	M	presumed lactobacillus	Lactobacillus rhamnosus	521377829	13568	49.93	0.9677
390_LRHA		BAL	Critical Care	101	64.7	104	M	presumed lactobacillus	Lactobacillus rhamnosus	257146922	15067	10.17	0.9848
406_EFLS	AMP_SN#1,ERYT_INT#1,GM500_SYNS#SYNS,PEN_SN#4,SM1000_SYNS#SYNS,VANC_SN#2,	WUND	Critical Care	101	64.7	105	M	Enterococcus faecalis	Enterococcus faecalis	323478858	68496	71.76	0.9925
407_SEPI		WUND	Critical Care	101	64.7	105	M	Coagulase Negative Staphylococcus	Staphylococcus epidermidis	27316888	96648	23.72	0.9976
412_EFLS		BAL	Critical Care	101	64.7	107	M	Enterococcus sp	Enterococcus faecalis	29350190	119886	17.11	0.9926
723_ECOL	CEFPO_SN#2-SN,CEFUR_INT#16-INT,AMP_R#>16,ATM_SN#<=1,CAZ_SN#<=0.5,CEFPM_SN#<=0.25,CFZ_INT#4,CIP_R#>2,CTT_SN#<=16,CTX_SN#<=0.25,DOXY_SN#4,ERT_SN#<=0.12,FM_INT#64,GM_SN#<=4,LEV_R#>4,MER_SN#<=1,MOXFL_R2N#>2,PIPTAZ_SN#<=8,SAM_R#>16,SXT_R#>4,TRX_SN#<=0.25,	URN	Medical/Surgical	102	64.5	194	F	Escherichia coli	Escherichia coli	554510692	82538	14.56	0.9995
729_ECOL		BLUD	Medical/Surgical	102	64.5	194	F	Lactose fermenter	Escherichia coli	554510692	89585	16.74	1
746_ECOL	AMP_R#>16,ATM_SN#<=1,CAZ_SN#<=0.5,CEFPM_SN#<=0.25,CFZ_INT#4,CIP_R#>2,CTT_SN#<=16,CTX_SN#<=0.25,ERT_SN#<=0.12,GM_SN#<=4,LEV_R#>4,MER_SN#<=1,PIPTAZ_SN#<=8,SAM_INT#16,SXT_R#>4,TRX_SN#<=0.25,	BLUD	Medical/Surgical	102	64.5	196	F	Escherichia coli	Escherichia coli	554510692	83045	15.29	0.9995
747_ECOL	AMP_R#>16,ATM_SN#<=1,CAZ_SN#<=0.5,CEFPM_SN#<=0.25,CFZ_INT#4,CIP_R#>2,CTT_SN#<=16,CTX_SN#<=0.25,ERT_SN#<=0.12,GM_SN#<=4,LEV_R#>4,MER_SN#<=1,PIPTAZ_SN#<=8,SAM_INT#16,SXT_R#>4,TRX_SN#<=0.25,CEFPO_R#8-R,CEFUR_R#>256-R,AMP_R#>16,ATM_SN#<=1,CAZ_SN#1,CEFPM_SN#<=0.25,CFZ_R#8,CIP_R#>2,CTT_SN#<=16,CTX_SN#0.5,ERT_SN#<=0.12,GM_SN#<=4,LEV_R#>4,MER_SN#<=1,PIPTAZ_SNC#16,SAM_R#>16,SXT_R#>4,TRX_SN#<=0.25,	BLUD	Medical/Surgical	102	64.5	194	F	Escherichia coli	Escherichia coli	554510692	79663	15.03	0.9995
748_ECOL	AMP_R#>16,ATM_SN#<=1,CAZ_SN#<=0.5,CEFPM_SN#<=0.25,CFZ_INT#4,CIP_R#>2,CTT_SN#<=16,CTX_SN#<=0.25,ERT_SN#<=0.12,GM_SN#<=4,LEV_R#>4,MER_SN#<=1,PIPTAZ_SN#<=8,SAM_INT#16,SXT_R#>4,TRX_SN#<=0.25,CEFPO_R#8-R,CEFUR_R#>256-R,AMP_R#>16,ATM_SN#<=1,CAZ_SN#1,CEFPM_SN#<=0.25,CFZ_R#8,CIP_R#>2,CTT_SN#<=16,CTX_SN#0.5,ERT_SN#<=0.12,GM_SN#<=4,LEV_R#>4,MER_SN#<=1,PIPTAZ_SNC#16,SAM_R#>16,SXT_R#>4,TRX_SN#<=0.25,	BLUD	Medical/Surgical	102	64.5	194	F	Escherichia coli	Escherichia coli	554510692	103751	20.93	0.9993
762_ECOL		BLUD	Medical/Surgical	102	64.5	196	F	Escherichia coli	Escherichia coli	545778205	107011	26.61	0.9716
1013_SEPI		BLUD	Neonatal	103	8	284	F	Coagulase Negative Staphylococcus	Staphylococcus epidermidis	27316888	50870	34.62	0.9945
1021.rep1_SEPI	CLIN_R#>2,DZN_R#>4,DZN2_R#>8,ERYT_R#>4,GM_R#>8,LEV_SN#<=0.5,MOXFL_SN#<=0.25,OXA_R#R,SXT_SN#<=0.5,TET_SN#<=2,VANC_SN#1.5,	BLUD	Neonatal	103	8	284	F	Coagulase Negative Staphylococcus	Staphylococcus epidermidis	27316888	53552	37.85	0.9944
1021.rep2_SEPI	CLIN_R#>2,DZN_R#>4,DZN2_R#>8,ERYT_R#>4,GM_R#>8,LEV_SN#<=0.5,MOXFL_SN#<=0.25,OXA_R#R,SXT_SN#<=0.5,TET_SN#<=2,VANC_SN#1.5,	BLUD	Neonatal	103	8	284	F	Coagulase Negative Staphylococcus	Staphylococcus epidermidis	57636010	50876	40.06	0.9971
1022_SEPI		BLUD	Neonatal	103	8	284	F	Coagulase Negative Staphylococcus	Staphylococcus epidermidis	27316888	53748	62.98	0.9944
1062_SEPI		BLUD	Neonatal	103	9	285	F	Coagulase Negative Staphylococcus	Staphylococcus epidermidis	57636010	53720	46.45	0.993
357_SAGA		PLCNT	Medical/Surgical	104	34.4	96	F	Beta hemolytic Streptococcus, group B	Streptococcus agalactiae	406649408	43326	26.79	0.9928
682_EAER	AMP_R#>16,ATM_R#>8,CAZ_R#>16,CEFPM_SN#0.5,CFZ_R#>16,CIP_SN#0.12,CTT_R#>32,CTX_R#>2,ERT_SN#<=0.12,GM_SN#<=4,LEV_SN#<=0.5,MER_SN#<=1,PIPTAZ_INT#64,SAM_R#>16,SXT_SN#<=2,TRX_R#>2,	SPUT	Medical/Surgical	105	42.4	179	F	Enterobacter Aerogenes	Enterobacter aerogenes	443901024	72372	11.99	0.9721
890_SEPI		SPUT	Neonatal	106	8	242	F	Coagulase Negative Staphylococcus	Staphylococcus epidermidis	27316888	37692	18.8	0.995
726_SSAL		BAL	Critical Care	107	65.1	191	F	Non-Hemolytic Streptococcus	Streptococcus salivarius	338741860	46811	16.74	0.9763
727_SORA		BAL	Critical Care	107	65.1	191	F	Strep Viridans	Streptococcus oralis	326682110	40690	20.21	0.9442
732_EFLS	AMP_SN#1,FM_SN#<=32,LEV_SN#1,PEN_SN#4,TET_R#>8,VANC_SN#1,	URN	Critical Care	107	65.1	197	F	Enterococcus faecalis	Enterococcus faecalis	29350190	61553	17.54	0.9863
737_SEPI		BAL	Critical Care	107	65.1	195	F	Coagulase Negative Staphylococcus	Staphylococcus epidermidis	57636010	49433	10.31	0.973
738_SWAR		BAL	Critical Care	107	65.1	195	F	Coagulase Negative Staphylococcus	Staphylococcus warneri	443424428	46840	9.68	0.9426
980_SSON	AMP_R#R,ATM_SN#<=1,CAZ_SN#<=0.5,CEFPM_SN#<=0.25,CFZ_R#16,CIP_SN#<=0.06,CTX_SN#<=0.25,DOXY_SN#2,ERT_SN#<=0.12,FM_SN#<=32,GM_SN#<=4,LEV_SN#<=0.5,MER_SN#<=1,MOXFL_S2N#<=0.25,PIPTAZ_SN#<=8,SAM_SN#<=8,SXT_SN#<=2,TRX_SN#<=0.25,	URN	Neonatal	108	22	273	M	Citrobacter Freundii	Shigella sonnei	73854091	117525	24.51	0.8109
480_NMEN		SPUT	Neonatal	109	24	128	F	Neisseria	Neisseria meningitidis	325203134	41383	23.1	0.8678
481.rep1_PDEN	AMK_SN#<=16,CAZ_SN#1,CEFPM_SN#1,CIP_SN#0.12,GM_SN#<=4,IMP_SN#<=0.5,LEV_SN#<=0.5,MER_SN#<=1,PIPTAZ_SN#<=8,TIM_INT#32,TOB_SN#<=2,	SPUT	Neonatal	109	24	128	F	Pseudomonas aeruginosa	Pseudomonas denitrificans	472247168	189504	20.05	0.8354
517_SMAL	CAZ_R#>16,IMP_R#>8,LEV_SNC#1,MIN_SN#<=1,MOXFL_S2N#<=0.25,SXT_SN#<=2,TIM_INT#64,	SPUT	Neonatal	109	35	139	F	Stenotrophomonas maltophilia	Stenotrophomonas maltophilia	190010013	76717	14.2	0.9145
518_PDEN		SPUT	Neonatal	109	35	139	F	Pseudomonas aeruginosa	Pseudomonas denitrificans	472247168	101370	12.18	0.8477
982_ECOL	AMP_R#>16,ATM_R#>8,CAZ_R#>16,CEFPM_INT#16,CFZ_R#>16,CIP_R#>2,CTT_SN#<=16,CTX_R#>2,DOXY_R#>8,ERT_SN#<=0.12,FM_SN#<=32,GM_SN#<=4,LEV_R#>4,MER_SN#<=1,MOXFL_R2N#>2,PIPTAZ_SN#<=8,SAM_INT#16,SXT_R#>4,TRX_R#>2,	URN	Critical Care	110	65	272	F	Escherichia coli	Escherichia coli	309700213	56111	21.79	0.9766
799_SEPI		URN	Medical/Surgical	111	35.9	213	M	Coagulase Negative Staphylococcus	Staphylococcus epidermidis	27316888	70323	24.84	0.9952
801_SEPI		URNICA	Medical/Surgical	111	35.9	217	M	Coagulase Negative Staphylococcus	Staphylococcus epidermidis	27316888	53720	59.38	0.995
519_SAUR	CLIN_R#>2,DZN_R#>4,DZN2_R#>8,ERYT_R#>4,FOXMR_R#>6,GM_SN#<=4,LEV_R#>4,LINEZ_SN#2,MOXFL_R#2,OXA_R#R,SXT_SN#<=0.5,TET_SN#<=2,VANC_SN#1,	SPUT	Medical/Surgical	112	37.4	139	M	Staphylococcus aureus	Staphylococcus aureus	545580417	86683	53.52	0.9806
132_EFLS	AMP_SN#0.5,ERYT_R#>4,GM500_SYNS#SYNS,PEN_SN#4,SM1000_SYNS#SYNS,VANC_SN#1,AMP_SN#1,ERYT_R#>4,GM500_NOSYN#NOSYN,PEN_SN#4,SM1000_SYNS#SYNS,VANC_SN#1,	FLKNEJ	Critical Care	113	70.7	33	M	Enterococcus faecalis	Enterococcus faecalis	397335222	65768	61.51	0.9886
133_EFLS	AMP_SN#0.5,ERYT_R#>4,GM500_SYNS#SYNS,PEN_SN#4,SM1000_SYNS#SYNS,VANC_SN#1,AMP_SN#1,ERYT_R#>4,GM500_NOSYN#NOSYN,PEN_SN#4,SM1000_SYNS#SYNS,VANC_SN#1,	FLKNEJ	Critical Care	113	70.7	33	M	Enterococcus faecalis	Enterococcus faecalis	397335222	65535	56.77	0.9886
457.rep1_ECOL	AMP_SN#<=8,ATM_SN#<=1,CAZ_SN#<=0.5,CEFPM_SN#<=0.25,CFZ_SN#<=2,CIP_SN#<=0.06,CTT_SN#<=16,CTX_SN#<=0.25,DOXY_SN#<=1,ERT_SN#<=0.12,FM_SN#<=32,GM_SN#<=4,LEV_SN#<=0.5,MER_SN#<=1,MOXFL_S2N#<=0.25,PIPTAZ_SN#<=8,SAM_SN#<=8,SXT_SN#<=2,TRX_SN#<=0.25,	URN	Critical Care	114	59	121	F	Escherichia coli	Escherichia coli	85674274	93140	24.23	0.9764
457.rep2_ECOL	AMP_SN#<=8,ATM_SN#<=1,CAZ_SN#<=0.5,CEFPM_SN#<=0.25,CFZ_SN#<=2,CIP_SN#<=0.06,CTT_SN#<=16,CTX_SN#<=0.25,DOXY_SN#<=1,ERT_SN#<=0.12,FM_SN#<=32,GM_SN#<=4,LEV_SN#<=0.5,MER_SN#<=1,MOXFL_S2N#<=0.25,PIPTAZ_SN#<=8,SAM_SN#<=8,SXT_SN#<=2,TRX_SN#<=0.25,	URN	Critical Care	114	59	121	F	Escherichia coli	Escherichia coli	85674274	93604	24.8	0.9762
463_EFLS	AMP_SN#1,FM_SN#<=32,LEV_SN#<=0.5,PEN_SN#4,TET_R#>8,VANC_SN#1,	URN	Critical Care	114	59	122	F	Enterococcus faecalis	Enterococcus faecalis	323478858	82861	27.39	0.9913
464_ECOL		URN	Critical Care	114	59	122	F	Escherichia coli	Escherichia coli	169752989	75866	13.08	0.9755
1307.rep1_ECOL	AMP_R#>16,ATM_SN#<=1,CAZ_SN#<=0.5,CEFPM_SN#<=0.25,CFZ_INT#4,CIP_R#>2,CTT_SN#<=16,CTX_SN#<=0.25,DOXY_INT#8,ERT_SN#<=0.12,FM_SN#<=32,GM_SN#<=4,LEV_R#>4,MER_SN#<=1,MOXFL_R2N#>2,PIPTAZ_SN#<=8,SAM_INT#16,SXT_R#>4,TRX_SN#<=0.25,	URN	Medical/Surgical	115	42.8	354	M	Escherichia coli	Escherichia coli	85674274	46176	14.37	0.9715
1307.rep2_ECOL	AMP_R#>16,ATM_SN#<=1,CAZ_SN#<=0.5,CEFPM_SN#<=0.25,CFZ_INT#4,CIP_R#>2,CTT_SN#<=16,CTX_SN#<=0.25,DOXY_INT#8,ERT_SN#<=0.12,FM_SN#<=32,GM_SN#<=4,LEV_R#>4,MER_SN#<=1,MOXFL_R2N#>2,PIPTAZ_SN#<=8,SAM_INT#16,SXT_R#>4,TRX_SN#<=0.25,	URN	Medical/Surgical	115	42.8	354	M	Escherichia coli	Escherichia coli	85674274	52046	13.83	0.9715
1312_SEPI		BLUD	Medical/Surgical	115	42.8	355	M	Coagulase Negative Staphylococcus	Staphylococcus epidermidis	57636010	40564	47.32	0.9983
116_EFLS	AMP_SN#1,FM_SN#<=32,LEV_R#>4,PEN_SN#2,TET_R#>8,VANC_SN#1,	URN	Medical/Surgical	116	65.9	33	F	Enterococcus faecalis	Enterococcus faecalis	29350190	73924	30.03	0.9875
691_SWAR		TIP	Critical Care	117	75.7	181	M	Coagulase Negative Staphylococcus	Staphylococcus warneri	443424428	93556	30.09	0.9981
692_SHAE		ILS	Critical Care	117	75.7	181	M	Coagulase Negative Staphylococcus	Staphylococcus haemolyticus	68445725	92407	33.76	0.8098
975_SAUR	CLIN_SN#<=0.25,DZN_SN#<=4,DZN2_SN#<=8,ERYT_SN#0.5,FOXMR_R#>6,GM_SN#<=4,LEV_SN#<=0.5,LINEZ_SN#4,MOXFL_SN#<=0.25,OXA_R#R,SXT_SN#<=0.5,TET_SN#<=2,VANC_SN#1,	SPUT	Medical/Surgical	118	37.2	274	M	Staphylococcus aureus	Staphylococcus aureus	298693322	44674	56.72	0.99
24_ECLO	AMP_R#>16,ATM_SN#<=1,CAZ_SN#<=0.5,CEFPM_SN#<=0.25,CFZ_R#>16,CIP_SN#<=0.06,CTT_SN#<=16,CTX_SN#<=0.25,DOXY_SN#2,ERT_SN#<=0.12,FM_SN#<=32,GM_SN#<=4,LEV_SN#<=0.5,MER_SN#<=1,MOXFL_S2N#<=0.25,PIPTAZ_SN#<=8,SAM_SN#<=8,SXT_SN#<=2,TRX_SN#<=0.25,	URN	Medical/Surgical	119	66.8	10	F	Enterobacter cloacae	Enterobacter cloacae	295095013	171484	23.12	0.9897
504_SEPI		BLUD	Medical/Surgical	120	50.2	136	F	Coagulase Negative Staphylococcus	Staphylococcus epidermidis	27316888	84508	17.27	0.9959
394_SAUR	CFZ_SN#<=8,CLIN_SN#<=0.25,DZN_SN#<=4,DZN2_SN#<=8,ERYT_SN#<=0.25,FOXMR_SN#<=6,GM_SN#<=4,LEV_SN#<=0.5,MOXFL_SN#<=0.25,OXA_SN#0.5,SXT_SN#2,TET_SN#<=2,TRX_SN#4,VANC_SN#1,	SPUTIN	Critical Care	121	62	103	M	Staphylococcus aureus	Staphylococcus aureus	298693322	73452	26.67	0.9811
529_SEPI		BLUD	Critical Care	122	50.8	143	M	Coagulase Negative Staphylococcus	Staphylococcus epidermidis	27316888	51271	12.56	0.9984
103_SAUR		BLUD	Medical/Surgical	123	26	26	F	Staphylococcus aureus	Staphylococcus aureus	298693322	66097	19.91	0.9783
405_ECLO	AMP_R#R,ATM_SN#<=1,CAZ_SN#<=0.5,CEFPM_SN#<=0.25,CFZ_R#R,CIP_SN#<=0.06,CTT_SN#<=16,CTX_SN#<=0.25,DOXY_SN#2,ERT_SN#<=0.12,FM_SN#<=32,GM_SN#<=4,LEV_SN#<=0.5,MER_SN#<=1,MOXFL_S2N#<=0.25,PIPTAZ_SN#<=8,SAM_SN#<=8,SXT_SN#<=2,TRX_SN#<=0.25,	URN	Neonatal	124	33	107	M	Enterobacter Asburiae	Enterobacter cloacae	400173048	129849	15.56	0.9087
413_SENT	AMP_R#>16,ATM_SN#<=1,CAZ_SN#<=0.5,CEFPM_SN#<=0.25,CFZ_INT#4,CIP_SN#<=0.06,CTT_SN#<=16,CTX_SN#<=0.25,DOXY_SN#2,ERT_SN#<=0.12,FM_INT#64,GM_SN#<=4,LEV_SN#<=0.5,MER_SN#<=1,MOXFL_S2N#<=0.25,PIPTAZ_SN#<=8,SAM_SN#<=8,SXT_SN#<=2,TRX_SN#<=0.25,	URN	Neonatal	124	32	106	M	Escherichia species	Salmonella enterica	603736501	146745	12.65	0.7884
414_ECLO		URN	Neonatal	124	32	106	M	Enterobacter Asburiae	Enterobacter cloacae	295095013	186791	28.4	0.8797
600_EFLS	AMP_SN#1,FM_SN#<=32,LEV_SN#1,PEN_SN#4,TET_R#>8,VANC_SN#1,	URN	Neonatal	124	87	161	M	Enterococcus faecalis	Enterococcus faecalis	397335222	31939	10.59	0.9903
648_KPNE	AMP_R#R,ATM_SN#<=1,CAZ_SN#<=0.5,CEFPM_SN#<=0.25,CFZ_SN#<=2,CIP_SN#<=0.06,CTT_SN#<=16,CTX_SN#<=0.25,ERT_SN#<=0.12,GM_SN#<=4,LEV_SN#<=0.5,MER_SN#<=1,PIPTAZ_SN#<=8,SAM_SN#<=8,SXT_SN#<=2,TRX_SN#<=0.25,	SPUT	Neonatal	124	94	168	M	Klebsiella pneumoniae	Klebsiella pneumoniae	549815675	15549	9.36	0.9929
654_SEPI		BLUD	Neonatal	124	94	168	M	Coagulase Negative Staphylococcus	Staphylococcus epidermidis	27316888	26396	10.66	0.9958
655_SEPI		BLUD	Neonatal	124	95	169	M	Coagulase Negative Staphylococcus	Staphylococcus epidermidis	27316888	54846	12.42	0.9956
478_SAUR	CLIN_SN#<=0.25,DAP_SN#<=0.5,DZN_SN#<=4,DZN2_SN#<=8,ERYT_R#>4,FOXMR_R#>6,GM_SN#<=4,LEV_R#>4,MOXFL_R#>2,OXA_R#R,SXT_SN#<=0.5,TET_SN#<=2,VANC_SN#1,	FLUID	Medical/Surgical	125	72.8	125	M	Staphylococcus aureus	Staphylococcus aureus	545580417	106889	31.24	0.981
1289_SEPI		WUND	Medical/Surgical	126	60.5	350	M	Coagulase Negative Staphylococcus	Staphylococcus epidermidis	27316888	65901	45.64	0.9961
1296_SEPI	GM_SN#<=4,LEV_SN#<=0.5-HIDE,OXA_SN#SN,SXT_SN#<=0.5,VANC_SN#1.5,	CSF	Medical/Surgical	126	60.5	350	M	Coagulase Negative Staphylococcus	Staphylococcus epidermidis	27316888	67251	42.14	0.9955
1306.rep1_SEPI		CSFPC	Medical/Surgical	126	60.5	351	M	Coagulase Negative Staphylococcus	Staphylococcus epidermidis	57636010	62442	27.64	0.9935
1306.rep2_SEPI		CSFPC	Medical/Surgical	126	60.5	351	M	Coagulase Negative Staphylococcus	Staphylococcus epidermidis	27316888	62598	54.02	0.9963
1311_SEPI	GM_SN#<=4-SN,LEV_SN#<=0.5-SN-HIDE,OXA_SN#SN,SXT_SN#<=0.5-SN,VANC_SN#1.5-SN,	CSFPC	Medical/Surgical	126	60.5	352	M	Coagulase Negative Staphylococcus	Staphylococcus epidermidis	57636010	31952	11.64	0.9938
734_SORA		BAL	Medical/Surgical	127	30.8	193	M	Strep Viridans	Streptococcus oralis	326682110	21839	11.38	0.9355
705_SEPI		EYE	Neonatal	128	20	189	M	Coagulase Negative Staphylococcus	Staphylococcus epidermidis	27316888	42662	21.64	0.9948
503_SMUT		BLUD	Critical Care	129	35.3	132	M	Strep Viridans	Streptococcus mutans	254996425	169969	15.86	0.9918
42_ECOL	AMP_R#>16,ATM_SN#<=1,CAZ_SN#<=0.5,CEFPM_SN#<=0.25,CFZ_SN#<=2,CIP_R#>2,CTT_SN#<=16,CTX_SN#<=0.25,ERT_SN#<=0.12,GM_SN#<=4,LEV_R#>4,MER_SN#<=1,PIPTAZ_SN#<=8,SAM_SN#<=8,SXT_SN#<=2,TRX_SN#<=0.25,	BLUD	Medical/Surgical	130	82.2	14	M	Escherichia coli	Escherichia coli	85674274	28648	24.6	0.9777
1058_MLUT		BAL	Medical/Surgical	131	48.1	293	F	Presumptive Micrococcus species	Micrococcus luteus	239837778	32452	16.13	0.9741
171_ECLO	AMP_R#13,AUGM_SN#28,AZIT_SN#20,CEFUR_SN#27,CHLR_SN#36,LEV_SN#35,MOXFL_SN#29,SXT_SN#29,TRX_SN#36,	SPUT	Medical/Surgical	132	28.5	45	F	haemophilus influenza	Enterobacter cloacae	400173048	156829	47.13	0.9112
172_SPNE	PENN_SN#0.25,TRXN_SN#0.25,CLIN_SN#26,ERYT_R#6,LEV_SN#24,MOXFL_SN#30,VANC_SN#27,	SPUT	Medical/Surgical	132	28.5	45	F	Streptococcus pneumoniae	Streptococcus pneumoniae	193804931	51282	76.83	0.9889
173_SAUR	CFZ_SN#<=8,CLIN_R#>2,DZN_R#>4,DZN2_R#>8,ERYT_R#>4,FOXMR_SN#<=6,GM_SN#<=4,LEV_SN#<=0.5,MOXFL_SN#<=0.25,OXA_SN#<=0.25,SXT_SN#<=0.5,TET_SN#<=2,TRX_SN#4,VANC_SN#1,	SPUT	Medical/Surgical	132	28.5	45	F	Staphylococcus aureus	Staphylococcus aureus	298693322	71259	34.46	0.9867
809_ECOL		WUND	Medical/Surgical	133	63.9	216	M	Lactose fermenter	Escherichia coli	309700213	25596	10.38	0.9738
810_SAUR	CFZ_SN#<=2,CLIN_SN#<=0.25,DZN_SN#<=4,DZN2_SN#<=8,ERYT_SN#0.5,FOXMR_SN#<=6,GM_SN#<=4,LEV_SN#<=0.5,MOXFL_SN#<=0.25,OXA_SN#<=0.25,SXT_SN#<=0.5,TET_SN#<=2,TRX_SN#<=1,VANC_SN#1,	WUND	Medical/Surgical	133	63.9	216	M	Staphylococcus aureus	Staphylococcus aureus	545580417	37297	12.63	0.9817
811_RORN		WUND	Medical/Surgical	133	63.9	216	M	Lactose fermenter	Raoultella ornithinolytica	480474683	51244	17.08	0.9889
812_SBOY		WUND	Medical/Surgical	133	63.9	216	M	Lactose fermenter	Shigella boydii	81244029	12733	10.16	0.975
814_SAUR		WUND	Medical/Surgical	133	63.9	216	M	Staphylococcus aureus	Staphylococcus aureus	49240382	63775	16.98	0.9774
950_SAUR	CLIN_R#>2,DAP_SN#<=0.5,DZN_R#>4,DZN2_R#>8,ERYT_R#>4,FOXMR_R#>6,GM_SN#<=4,LEV_R#4,MOXFL_R#2,OXA_R#R,SXT_SN#<=0.5,TET_SN#<=2,VANC_SN#1,	FLUID	Critical Care	134	69.8	261	M	Staphylococcus aureus	Staphylococcus aureus	160367075	46985	31.66	0.9997
957_PAER	VANC_SN#2,CLIN_R#>2,DAP_SN#<=0.5,DZN_R#>4,DZN2_R#>8,ERYT_R#>4,FOXMR_R#>6,GM_SN#<=4,LEV_R#4,MOXFL_R#2,OXA_R#R,SXT_SN#<=0.5,TET_SN#<=2,VANC_SN#SN,	BLUD	Critical Care	134	69.8	261	M	Pseudomonas aeruginosa	Pseudomonas aeruginosa	514245605	52650	17.92	0.9944
958_PAER		BLUD	Critical Care	134	69.8	261	M	Pseudomonas aeruginosa	Pseudomonas aeruginosa	575870901	79184	21.59	0.9949
615_HINF	AMP_SN#36,AUGM_SN#32,AZIT_SN#22,CEFUR_SN#33,CHLR_SN#39,LEV_SN#40,MOXFL_SN#37,SXT_R#6,TRX_SN#42,	SPUTCF	Medical/Surgical	135	28.7	160	M	haemophilus influenza	Haemophilus influenzae	156617157	43196	50.27	0.9824
617_AXYL	AMK_R#>64,ATM_R#>128,CAZ_INT#16,CEFPM_R#>32,CHLR_INT#16,CIP_R#>8,COL_R#>32,GM_R#>64,IMP_SN#2,LEV_R#>16,MER_SN#4,MIN_R#>16,PIPTAZ_SN#4,SXT_SN#1,TIM_SN#4,TOB_R#>256,AMK_R#>64,ATM_R#128,CAZ_SN#8,CEFPM_R#>32,CHLR_SN#8,CIP_R#>8,COL_INT#4,GM_R#>64,IMP_SN#1,LEV_R#16,MER_SN#2,MIN_INT#8,PIPTAZ_SN#4,SXT_SN#2,TIM_SN#8,TOB_R#64,AMK_R#>64,ATM_R#128,CAZ_SN#8,CEFPM_R#>32,CHLR_SN#8,CIP_R#>8,COL_R#>32,GM_R#>64,IM…	SPUTCF	Medical/Surgical	135	28.7	160	M	Achromobacter xyloxidans	Achromobacter xylosoxidans	566048795	16540	10.8	0.9946
618_AXYL	AMK_R#>64,ATM_R#>128,CAZ_INT#16,CEFPM_R#>32,CHLR_INT#16,CIP_R#>8,COL_R#>32,GM_R#>64,IMP_SN#2,LEV_R#>16,MER_SN#4,MIN_R#>16,PIPTAZ_SN#4,SXT_SN#1,TIM_SN#4,TOB_R#>256,AMK_R#>64,ATM_R#128,CAZ_SN#8,CEFPM_R#>32,CHLR_SN#8,CIP_R#>8,COL_INT#4,GM_R#>64,IMP_SN#1,LEV_R#16,MER_SN#2,MIN_INT#8,PIPTAZ_SN#4,SXT_SN#2,TIM_SN#8,TOB_R#64,AMK_R#>64,ATM_R#128,CAZ_SN#8,CEFPM_R#>32,CHLR_SN#8,CIP_R#>8,COL_R#>32,GM_R#>64,IM…	SPUTCF	Medical/Surgical	135	28.7	160	M	Achromobacter xyloxidans	Achromobacter xylosoxidans	566048795	14227	9.68	0.9902
959_ECLO	AMP_R#R,ATM_SN#<=1,CAZ_SN#<=0.5,CEFPM_SN#<=0.25,CFZ_R#>16,CIP_SN#<=0.06,CTT_SN#<=16,CTX_SN#<=0.25,ERT_SN#<=0.12,GM_SN#<=4,LEV_SN#<=0.5,MER_SN#<=1,PIPTAZ_SN#<=8,SAM_SN#<=8,SXT_SN#<=2,TRX_SN#<=0.25,	SPUT	Neonatal	136	37	263	F	Enterobacter cloacae	Enterobacter cloacae	295095013	119025	28.52	0.9892
1036_GVAG		BAL	Critical Care	137	58.2	287	M	Aerobic non-spore forming gram positive rod	Gardnerella vaginalis	283440973	103068	25.76	0.7297
997_SHAE		BLUD	Critical Care	138	75.5	277	M	Coagulase Negative Staphylococcus	Staphylococcus haemolyticus	68445725	60859	63.08	0.7917
998_SEPI		BLUD	Critical Care	138	75.5	277	M	Coagulase Negative Staphylococcus	Staphylococcus epidermidis	57636010	60859	29.66	0.9951
455_ECOL	AMP_SN#<=8,ATM_SN#<=1,CAZ_SN#<=0.5,CEFPM_SN#<=0.25,CFZ_SN#<=2,CIP_SN#<=0.06,CTT_SN#<=16,CTX_SN#<=0.25,DOXY_SN#<=1,ERT_SN#<=0.12,FM_SN#<=32,GM_SN#<=4,LEV_SN#<=0.5,MER_SN#<=1,MOXFL_S2N#<=0.25,PIPTAZ_SN#<=8,SAM_SN#<=8,SXT_SN#<=2,TRX_SN#<=0.25,	URN	Medical/Surgical	139	56.5	121	F	Escherichia coli	Escherichia coli	85674274	189520	19.84	0.9774
570_KPNE		SPUT	Critical Care	140	74.1	150	F	Klebsiella pneumoniae	Klebsiella pneumoniae	499527875	96575	18.41	0.9925
601_EFLS	AMP_SN#1,ERYT_INT#1,GM500_SYNS#SYNS,PEN_SN#4,SM1000_SYNS#SYNS,VANC_SN#2,	SPUT	Neonatal	141	7	161	F	Enterococcus faecalis	Enterococcus faecalis	397335222	57338	18.54	0.9976
620_CAUR		SKN	Neonatal	141	9	163	F	Diptheroid	Corynebacterium aurimucosum	227452846	87092	17.54	0.7681
621_EFLS		SKN	Neonatal	141	9	163	F	Enterococcus sp	Enterococcus faecalis	397335222	43335	13.02	0.9976
622_SHAE		SKN	Neonatal	141	9	163	F	Coagulase Negative Staphylococcus	Staphylococcus haemolyticus	68445725	128294	14.85	0.7841
623_SEPI		SKN	Neonatal	141	9	163	F	Coagulase Negative Staphylococcus	Staphylococcus epidermidis	57636010	54203	15.05	0.9968
634_SEPI		TASP	Neonatal	141	14	168	F	Coagulase Negative Staphylococcus	Staphylococcus epidermidis	27316888	54754	16.83	0.9946
886_SPAR		EYE	XX	141	84	238	F	Strep Viridans	Streptococcus parasanguinis	335369081	25447	31.35	0.9327
1290_CSPC		BAL	Critical Care	142	54.6	348	M	Enterococcus sp	Carnobacterium sp.	554508411	53884	18.13	0.7465
1138_EFLS	AMP_SN#1,FM_SN#<=32,LEV_SN#1,PEN_SN#<=2,TET_R#>8,VANC_SN#1,	URN	Neonatal	143	12	312	F	Enterococcus faecalis	Enterococcus faecalis	29350190	53020	19.25	0.9928
26_EFLS	AMP_SN#1,FM_SN#<=32,LEV_SN#1,PEN_SN#4,TET_R#>8,VANC_SN#1.5,	URN	Medical/Surgical	144	63.2	10	M	Enterococcus faecalis	Enterococcus faecalis	397335222	87376	39.25	0.9917
184_ECOL	AMK_SN#<=16,AMP_R#>16,ATM_SN#<=1,CAZ_SN#<=0.5,CEFPM_SN#<=0.25,CFZ_INT#4,CIP_R#>2,CTT_SN#<=16,CTX_SN#<=0.25,DOXY_R#>8,ERT_SN#<=0.12,FM_SN#<=32,GM_SN#<=4,LEV_R#>4,MER_SN#<=1,MOXFL_R2N#>2,PIPTAZ_SN#<=8,SAM_INT#16,SXT_R#>4,TRX_SN#<=0.25,	URN	Medical/Surgical	145	66.6	48	M	Escherichia coli	Escherichia coli	85674274	124202	25.3	0.9705
25_PMIR	AMP_SN#<=8,ATM_SN#<=1,CAZ_SN#<=0.5,CEFPM_SN#<=0.25,CFZ_INT#4,CIP_SN#<=0.06,CTT_SN#<=16,CTX_SN#<=0.25,DOXY_R#>8,ERT_SN#<=0.12,FM_R#R,GM_SN#<=4,LEV_SN#<=0.5,MER_SN#<=1,MOXFL_S2N#0.5,PIPTAZ_SN#<=8,SAM_SN#<=8,SXT_SN#<=2,TRX_SN#<=0.25,	UCATH	Critical Care	146	73.6	11	M	Proteus mirabilis	Proteus mirabilis	172046403	52253	10.63	0.9947
613_MCAT		SPUT	Medical/Surgical	147	58.4	162	M	Moraxelic cateralius	Moraxella catarrhalis	295919923	73024	16.39	0.9939
614_HPAR	AMP_SN#28,AUGM_SN#27,AZIT_SN#18,CEFUR_SN#29,CHLR_SN#40,LEV_SN#39,MOXFL_SN#37,SXT_SN#28,TRX_SN#46,	SPUT	Medical/Surgical	147	58.4	162	M	haemophilus influenza	Haemophilus parainfluenzae	301154649	33097	10.12	0.8048
1091_SAUR	CLIN_R#>2,DZN_R#>4,DZN2_R#>8,ERYT_R#>4,FOXMR_R#>6,GM_SN#<=4,LEV_R#>4,LINEZ_SN#2,MOXFL_R#>4,OXA_R#R,SXT_SN#<=0.5,TET_SN#<=2,VANC_SN#1,	SPUT	Medical/Surgical	148	55.3	295	F	Staphylococcus aureus	Staphylococcus aureus	311222926	42844	17.8	0.9988
1167_BCEN	CAZ_SN#2,LEV_SNC#2,MER_SN#2,MIN_SN#4,SXT_SN#<=2,TIM_R#>64,	SPUT	Medical/Surgical	148	55.4	318	F	Burkholderia cepacia	Burkholderia cenocepacia	190714216	28371	39.9	0.7766
1178_BCEN	CAZ_SN#2,LEV_SNC#2,MER_SN#2,MIN_SN#2,SXT_SN#<=2,TIM_R#>64,	BAL	Medical/Surgical	148	55.4	321	F	Burkholderia cepacia	Burkholderia cenocepacia	190714214	20594	25.66	0.9318
1179_SAUR	CLIN_R#>2,DZN_R#>4,DZN2_R#>8,ERYT_R#>4,FOXMR_R#>6,GM_SN#<=4,LEV_R#>4,LINEZ_SN#1,MOXFL_R#>4,OXA_R#R,SXT_SN#<=0.5,TET_SN#<=2,VANC_SN#1,	BAL	Medical/Surgical	148	55.4	321	F	Staphylococcus aureus	Staphylococcus aureus	298693322	90083	78.84	0.9804
76_ECLO		SPUT	Critical Care	149	76.4	22	M	Lactose fermenter	Enterobacter cloacae	295095013	31213	10.16	0.8039
77_ECLO	AMP_INT#16-INT,ATM_SN#<=1-SN,CAZ_SN#<=0.5-SN,CEFPM_SN#<=0.25-SN,CFZ_R#>16-R,CIP_SN#0.12-SN,CTT_SN#<=16-SN,CTX_SN#<=0.25-SN,ERT_SN#<=0.12-SN,GM_SN#<=4-SN,LEV_SN#<=0.5-SN,MER_SN#<=1-SN,PIPTAZ_SN#<=8-SN,SAM_SN#<=8-SN,SXT_SN#<=2-SN,TRX_SN#<=0.25-SN,	SPUT	Critical Care	149	76.4	23	M	Enterobacter kobei	Enterobacter cloacae	400173048	63771	13.3	0.9953
85_ECLO		BAL	Critical Care	149	76.4	23	M	Lactose fermenter	Enterobacter cloacae	400173048	71301	13.13	0.9964
1295_SEPI		URN	Medical/Surgical	150	69.7	352	F	Coagulase Negative Staphylococcus	Staphylococcus epidermidis	27316888	62502	37.27	0.9953
560_EFCM	AMP_R#>8,ERYT_INT#2,GM500_SYNS#SYNS,PEN_R#>8,SM1000_SYNS#SYNS,VANC_SN#<=0.5,	BLUD	Medical/Surgical	151	57.8	148	M	Enterococcus faecium	Enterococcus faecium	378937014	35477	20.32	0.9981
989_CKOS		TIS	Medical/Surgical	152	57.8	266	F	Propionibacterium acnes	Citrobacter koseri	157081501	56428	12.46	0.835
1009_ECLO		SPUT	Neonatal	153	64	278	M	enteric gram negative rod	Enterobacter cloacae	400173048	94295	29.46	0.9157
1010_KPNE		SPUT	Neonatal	153	64	278	M	enteric gram negative rod	Klebsiella pneumoniae	569550235	87800	21.18	0.9923
1011_EASB	AMP_R#R,ATM_SN#<=1,CAZ_SN#<=0.5,CEFPM_SN#<=0.25,CFZ_R#>16,CIP_SN#<=0.06,CTT_SN#<=16,CTX_SN#<=0.25,ERT_SN#<=0.12,GM_SN#<=4,LEV_SN#<=0.5,MER_SN#<=1,PIPTAZ_SN#<=8,SAM_SN#<=8,SXT_SN#<=2,TRX_SN#<=0.25,	SPUT	Neonatal	153	64	278	M	Enterobacter Asburiae	Enterobacter asburiae	345091121	82815	21.24	0.8717
1012_KPNE	AMP_R#R,ATM_SN#<=1,CAZ_SN#<=0.5,CEFPM_SN#<=0.25,CFZ_SN#<=2,CIP_SN#<=0.06,CTT_SN#<=16,CTX_SN#<=0.25,ERT_SN#<=0.12,GM_SN#<=4,LEV_SN#<=0.5,MER_SN#<=1,PIPTAZ_SN#<=8,SAM_SN#<=8,SXT_SN#<=2,TRX_SN#<=0.25,	SPUT	Neonatal	153	64	278	M	Klebsiella pneumoniae	Klebsiella pneumoniae	597512677	53641	12.38	0.9952
1187_EFLS	AMP_SN#1,FM_SN#<=32,LEV_SN#1,PEN_SN#<=2,TET_R#>8,VANC_SN#4,	URN	Neonatal	153	105	319	M	Enterococcus faecalis	Enterococcus faecalis	323478858	63180	34.68	0.9974
819_SEPI		TASP	Neonatal	153	6	220	M	Coagulase Negative Staphylococcus	Staphylococcus epidermidis	27316888	57746	19.26	0.9968
820_BCER		TASP	Neonatal	153	6	220	M	bacillus species not anthracis	Bacillus cereus	218540569	20438	9.54	0.9632
822_BCER	CIP_SN#0.5-SN,CLIN_INT#1,ERYT_SN#0.5-SN,GM_SN#1-SN,PEN_R#>32-R,SXT_R#>32/608-R,TET_SN#4,TRX_R#>=64,VANC_SN#2,	BLUD	Neonatal	153	6	220	M	bacillus species not anthracis	Bacillus cereus	218540569	113960	17.17	0.9637
823_BTHU		BLUD	Neonatal	153	5	219	M	bacillus species not anthracis	Bacillus thuringiensis	407380921	201495	34.32	0.9208
883_ECLO	AMP_R#>16,ATM_SN#<=1,CAZ_SN#<=0.5,CEFPM_SN#<=0.25,CFZ_R#>16,CIP_SN#<=0.06,CTT_SN#<=16,CTX_SN#<=0.25,ERT_SN#0.25,GM_SN#<=4,LEV_SN#<=0.5,MER_SN#<=1,PIPTAZ_SN#<=8,SAM_R#>16,SXT_SN#<=2,TRX_SN#<=0.25,	SPUT	Neonatal	153	25	239	M	Enterobacter Asburiae	Enterobacter cloacae	400173048	37456	22.41	0.9142
895_ECLO	AMP_R#R,ATM_SN#<=1,CAZ_SN#<=0.5,CEFPM_SN#<=0.25,CFZ_R#>16,CIP_SN#<=0.06,CTT_SN#<=16,CTX_SN#<=0.25,ERT_SN#<=0.12,GM_SN#<=4,LEV_SN#<=0.5,MER_SN#<=1,PIPTAZ_SN#<=8,SAM_SN#<=8,SXT_SN#<=2,TRX_SN#<=0.25,	SPUT	Neonatal	153	29	243	M	Enterobacter Asburiae	Enterobacter cloacae	400173048	65286	17.21	0.9085
271_SSON		SPUT	Critical Care	154	59.7	78	M	Lactose fermenter	Shigella sonnei	73854091	42450	18.43	0.9846
272_SBOY		SPUT	Critical Care	154	59.7	78	M	Lactose fermenter	Shigella boydii	187427012	54468	28.3	0.9832
1241_SMAR	AMP_R#R,ATM_SN#<=1,CAZ_SN#<=0.5,CEFPM_SN#<=0.25,CFZ_R#>16,CIP_SN#<=0.06,CTT_SN#<=16,CTX_R#>2,ERT_SN#<=0.12,GM_SN#<=4,LEV_SN#<=0.5,MER_SN#<=1,PIPTAZ_SN#<=8,SAM_SN#<=8,SXT_SN#<=2,TRX_SN#<=0.25,	BAL	Critical Care	155	41.2	333	F	Serratia marcescens	Serratia marcescens	440050501	128064	16.52	0.8452
1242_SMAR	AMP_R#R,ATM_SN#<=1,CAZ_SN#<=0.5,CEFPM_SN#<=0.25,CFZ_R#>16,CIP_SN#<=0.06,CTT_SN#<=16,CTX_R#>2,ERT_SN#<=0.12,GM_SN#<=4,LEV_SN#<=0.5,MER_SN#<=1,PIPTAZ_SN#<=8,SAM_SN#<=8,SXT_SN#<=2,TRX_SN#<=0.25,	BAL	Critical Care	155	41.2	333	F	Serratia marcescens	Serratia marcescens	560171871	106106	12.5	0.9899
1090_SEPI		WUND	Medical/Surgical	156	50.8	296	F	Coagulase Negative Staphylococcus	Staphylococcus epidermidis	27316888	270570	24.33	0.8136
961_SEPI		FLUID	Critical Care	157	60.1	266	M	Coagulase Negative Staphylococcus	Staphylococcus epidermidis	27316888	62502	49.91	0.9953
962_CAUR		FLUID	Critical Care	157	60.1	266	M	Diptheroid	Corynebacterium aurimucosum	227452846	83637	54.77	0.7768
963_CAUR		FLUID	Critical Care	157	60.1	266	M	Diptheroid	Corynebacterium aurimucosum	227452846	88217	44.92	0.7932
964_EFCM		FLUID	Critical Care	157	60.1	266	M	Enterococcus sp	Enterococcus faecium	529202214	21573	34.8	1
967_EFCM		WUND	Critical Care	157	60.1	266	M	Enterococcus faecium	Enterococcus faecium	529202214	21666	55.57	0.9997
968_SHAE	CLIN_R#>2,DZN_R#>4,DZN2_R#>8,ERYT_R#>4,GM_INT#8,LEV_R#>4,LINEZ_SN#2,MOXFL_R#4,OXA_R#2,RIF_SN#<=1,SXT_R#>2,TET_SN#<=2,VANC_SN#1.5,	WUND	Critical Care	157	60.1	266	M	Coagulase Negative Staphylococcus	Staphylococcus haemolyticus	68445725	60867	40.32	0.7894
990_EFCM	AMP_R#>8,DAP_SN#2,DOXY_SN#<=1,ERYT_R#>4,GM500_SYNS#SYNS,LINEZ_SN#2,PEN_R#>8,SM1000_NOSYN#NOSYN,SYNER_SN#1,VANC_R#>16,	FLUID	Critical Care	157	60.1	266	M	Enterococcus faecium	Enterococcus faecium	529202214	21201	26.87	0.9978
71_EFLS	AMP_SN#1,FM_SN#<=32,LEV_SN#1,PEN_SN#4,TET_R#>8,VANC_SN#1.5,	URN	Medical/Surgical	158	63	17	M	Enterococcus faecalis	Enterococcus faecalis	397335222	61407	15.35	0.9893
921_SEPI	AMP_R#>16,ATM_SN#<=1,CAZ_SN#<=0.5,CEFPM_SN#1,CFZ_R#>16,CIP_SN#<=0.06,CTT_R#>32,CTX_SN#1,ERT_SN#0.25,GM_SN#<=4,LEV_SN#<=0.5,MER_SN#<=1,PIPTAZ_SN#<=8,SAM_R#>16,SXT_SN#<=2,TRX_INT#2,	BAL	Neonatal	159	30	252	F	Coagulase Negative Staphylococcus	Staphylococcus epidermidis	57636010	31006	16.62	0.9933
610_EFLS	AMP_SN#1,ERYT_R#>4,GM500_SYNS#SYNS,PEN_SN#4,SM1000_SYNS#SYNS,VANC_SN#1,	WASH	Neonatal	160	14	161	M	Enterococcus faecalis	Enterococcus faecalis	29350190	55393	24.84	0.9933
665_ECLO		SPUT	Neonatal	160	26	173	M	Lactose fermenter	Enterobacter cloacae	295095013	37795	12.85	0.99
666_SMAR		SPUT	Neonatal	160	26	173	M	Non-lactose fermenting gram negative rod	Serratia marcescens	573008719	42841	15.39	0.9569
668_EFLS		SPUT	Neonatal	160	26	173	M	Enterococcus sp	Enterococcus faecalis	29350190	57370	31.49	0.9868
679_EFLS		EYE	Neonatal	160	32	179	M	Enterococcus sp	Enterococcus faecalis	29350190	37301	17.06	0.9865
680_SEPI		EYE	Neonatal	160	32	179	M	Coagulase Negative Staphylococcus	Staphylococcus epidermidis	57636010	38630	10.7	0.8064
681_PAER	AMK_SN#<=16,CAZ_SN#2,CEFPM_SN#1,CIP_SN#0.12,GM_SN#<=4,IMP_SN#1,LEV_SN#<=0.5,MER_SN#<=1,PIPTAZ_SN#<=8,TIM_INT#32,TOB_SN#<=2,	EYE	Neonatal	160	32	179	M	Pseudomonas aeruginosa	Pseudomonas aeruginosa	563408818	46618	13.76	0.9941
683_ECLO		SPUT	Neonatal	160	34	181	M	Lactose fermenter	Enterobacter cloacae	400173048	60298	22.31	0.9099
684_SMAR		SPUT	Neonatal	160	34	181	M	Non-lactose fermenting gram negative rod	Serratia marcescens	573008719	72920	26.96	0.9616
685_PAER		SPUT	Neonatal	160	34	181	M	Pseudomonas species	Pseudomonas aeruginosa	563408818	37652	12.82	0.9919
686_SEPI		SPUT	Neonatal	160	34	181	M	Coagulase Negative Staphylococcus	Staphylococcus epidermidis	27316888	48776	16.97	0.9949
710_PAER	AMK_SN#<=16,CAZ_R#>16,CEFPM_INT#16,CIP_SN#0.12,GM_SN#<=4,IMP_SN#1,LEV_SN#<=0.5,MER_SN#<=1,PIPTAZ_R#>64,TIM_R#>64,TOB_SN#<=2,	SPUT	Neonatal	160	43	190	M	Pseudomonas aeruginosa	Pseudomonas aeruginosa	563408818	75454	21.76	0.994
441_SEPI	AMP_SN#1,FM_SN#<=32,LEV_SN#1,PEN_SN#4,TET_R#>8,VANC_SN#1,	URN	Critical Care	161	77.6	116	F	Enterococcus faecalis	Staphylococcus epidermidis	27316888	290625	33.81	0.8048
442_KOXY	AMP_R#R,ATM_SN#<=1,CAZ_SN#<=0.5,CEFPM_SN#<=0.25,CFZ_SN#<=2,CIP_SN#<=0.06,CTT_SN#<=16,CTX_SN#<=0.25,DOXY_SN#<=1,ERT_SN#<=0.12,FM_SN#<=32,GM_SN#<=4,LEV_SN#<=0.5,MER_SN#<=1,MOXFL_S2N#<=0.25,PIPTAZ_SN#<=8,SAM_SN#<=8,SXT_SN#<=2,TRX_SN#<=0.25,	URN	Critical Care	161	77.6	116	F	Klebsiella oxytoca	Klebsiella oxytoca	365906294	155902	36.59	0.9813
446_ABAU		SPUT	Critical Care	161	77.6	1580	F	Non-lactose fermenting gram negative rod	Acinetobacter baumannii	169150821	123293	24.02	0.9157
447_SMAL		SPUT	Critical Care	161	77.6	118	F	Non-lactose fermenting gram negative rod	Stenotrophomonas maltophilia	384076029	200424	24.19	0.98
1140_ESPC	AMP_SN#1,FM_SN#<=32,LEV_SN#1,PEN_SN#4,TET_SN#<=2,VANC_SN#1,	URN	Medical/Surgical	162	59.2	313	F	Enterococcus faecalis	Enterococcus sp.	295112306	108798	22.37	0.9914
1141_SBOY	AMP_R#>16,ATM_R#>8,CAZ_R#16,CEFPM_SN#<=0.25,CFZ_R#>16,CIP_R#>2,CTT_R#>32,CTX_R#>2,DOXY_R#>8,ERT_SN#<=0.12,FM_INT#64,GM_SN#<=4,LEV_R#>4,MER_SN#<=1,MOXFL_R2N#>2,PIPTAZ_SN#<=8,SAM_R#>16,SXT_R#>4,TRX_R#>2,	URN	Medical/Surgical	162	59.2	313	F	Escherichia coli	Shigella boydii	187427012	38862	11.93	0.9871
918_SORA		BAL	Medical/Surgical	163	23.2	253	F	Strep Viridans	Streptococcus oralis	326682110	94146	28.47	0.9436
919_NLAC		BAL	Medical/Surgical	163	23.2	253	F	rothia mucilaginosa	Neisseria lactamica	313004821	11332	26.88	0.8602
920_SEPI	AMP_SN#1,FM_SN#<=32,LEV_SN#1,PEN_SN#4,TET_R#>8,VANC_SN#1,	BAL	Medical/Surgical	163	23.2	253	F	Coagulase Negative Staphylococcus	Staphylococcus epidermidis	57636010	34172	13.63	0.9936
142_SOLI		BAL	Medical/Surgical	164	58	39	M	Strep Viridans	Streptococcus oligofermentans	485078131	93186	53.28	0.9257
143_CAUR		BAL	Medical/Surgical	164	58	39	M	Diptheroid	Corynebacterium aurimucosum	227452846	96905	18.76	0.7729
144_SPSE		BAL	Medical/Surgical	164	58	39	M	Strep Viridans	Streptococcus pseudopneumoniae	341932553	90426	54.44	0.9157
146_HPAR		BAL	Medical/Surgical	164	58	39	M	haemophilus haemolyticus	Haemophilus parainfluenzae	301154649	141944	48.4	0.9433
147_SAUR		BAL	Medical/Surgical	164	58	39	M	Staphylococcus aureus	Staphylococcus aureus	545580417	107193	47.74	0.9809
149_CJEI		BAL	Medical/Surgical	164	58	39	M	Diptheroid	Corynebacterium jeikeium	68262661	108982	18.36	0.7724
235_SHAE		BAL	Medical/Surgical	164	58.1	63	M	Coagulase Negative Staphylococcus	Staphylococcus haemolyticus	68445725	53830	20.23	0.9944
236_SEPI		BAL	Medical/Surgical	164	58.1	63	M	Coagulase Negative Staphylococcus	Staphylococcus epidermidis	57636010	38759	13.54	0.996
695_SEPI		TIP	Critical Care	165	29	183	M	Coagulase Negative Staphylococcus	Staphylococcus epidermidis	57636010	58349	17.54	0.9985
704_EFCM	AMP_R#>8,DAP_SN#2,DOXY_SN#2,ERYT_R#>4,GM500_SYNS#SYNS,LINEZ_SN#2,PEN_R#>8,SM1000_SYNS#SYNS,SYNER_SN#0.5,VANC_R#>16,	BLUD	Medical/Surgical	166	50.8	186	F	Enterococcus faecium	Enterococcus faecium	529202214	9839	12.35	0.9982
223_ECOL	AMP_SN#<=8,ATM_SN#<=1,CAZ_SN#<=0.5,CEFPM_SN#<=0.25,CFZ_SN#<=2,CIP_SN#<=0.06,CTT_SN#<=16,CTX_SN#<=0.25,DOXY_SN#<=1,ERT_SN#<=0.12,FM_SN#<=32,GM_SN#<=4,LEV_SN#<=0.5,MER_SN#<=1,MOXFL_S2N#<=0.25,PIPTAZ_SN#<=8,SAM_SN#<=8,SXT_SN#<=2,TRX_SN#<=0.25,	URN	Critical Care	167	78.3	60	M	Escherichia coli	Escherichia coli	110341805	17045	8.81	0.9953
355_CFAL		BAL	Medical/Surgical	168	67.7	95	F	Diptheroid	Corynebacterium falsenii	578013940	1152335	23.81	0.771
356_LXYL		BAL	Medical/Surgical	168	67.7	95	F	Kocuria species	Leifsonia xyli	545575172	239348	30.92	0.7422
513_SHAE		BLUD	Critical Care	169	45.4	132	M	Coagulase Negative Staphylococcus	Staphylococcus haemolyticus	68445725	114154	18.21	0.7984
1236_KOXY	AMP_R#>16,ATM_SN#<=1,CAZ_SN#<=0.5,CEFPM_SN#<=0.25,CFZ_INT#4,CIP_INT#2,CTT_SN#<=16,CTX_SN#<=0.25,ERT_SN#<=0.12,GM_SN#<=4,LEV_INT#4,MER_SN#<=1,PIPTAZ_SN#<=8,SAM_SN#<=8,SXT_SN#<=2,TRX_SN#<=0.25,	BLUD	Medical/Surgical	170	66.2	332	M	Klebsiella pneumoniae	Klebsiella oxytoca	394343076	61971	16.18	0.8437
1239_KPNE	AMP_R#>16,ATM_SN#<=1,CAZ_SN#<=0.5,CEFPM_SN#<=0.25,CFZ_INT#4,CIP_R#>2,CTT_SN#<=16,CTX_SN#<=0.25,ERT_SN#<=0.12,GM_SN#<=4,LEV_R#>4,MER_SN#<=1,PIPTAZ_SN#<=8,SAM_SN#<=8,SXT_SN#<=2,TRX_SN#<=0.25,AMP_R#>16,ATM_SN#<=1,CAZ_SN#<=0.5,CEFPM_SN#<=0.25,CFZ_INT#4,CIP_INT#2,CTT_SN#<=16,CTX_SN#<=0.25,ERT_SN#<=0.12,GM_SN#<=4,LEV_INT#4,MER_SN#<=1,PIPTAZ_SN#<=8,SAM_SN#<=8,SXT_SN#<=2,TRX_SN#<=0.25,	FLUID	Medical/Surgical	170	66.2	332	M	Klebsiella pneumoniae	Klebsiella pneumoniae	597512677	25106	10.86	0.9914
1240_ECLO	AMP_R#>16,ATM_SN#<=1,CAZ_SN#<=0.5,CEFPM_SN#<=0.25,CFZ_INT#4,CIP_R#>2,CTT_SN#<=16,CTX_SN#<=0.25,ERT_SN#<=0.12,GM_SN#<=4,LEV_R#>4,MER_SN#<=1,PIPTAZ_SN#<=8,SAM_SN#<=8,SXT_SN#<=2,TRX_SN#<=0.25,AMP_R#>16,ATM_SN#<=1,CAZ_SN#<=0.5,CEFPM_SN#<=0.25,CFZ_INT#4,CIP_INT#2,CTT_SN#<=16,CTX_SN#<=0.25,ERT_SN#<=0.12,GM_SN#<=4,LEV_INT#4,MER_SN#<=1,PIPTAZ_SN#<=8,SAM_SN#<=8,SXT_SN#<=2,TRX_SN#<=0.25,	FLUID	Medical/Surgical	170	66.2	332	M	Klebsiella pneumoniae	Enterobacter cloacae	295095013	39496	16.61	0.8151
571_SAUR		SPUT	Critical Care	171	64.7	151	M	Staphylococcus aureus	Staphylococcus aureus	545580417	71504	57.44	0.9783
818_SEPI		BLUD	Critical Care	172	37.7	216	M	Coagulase Negative Staphylococcus	Staphylococcus epidermidis	27316888	41297	9.79	0.9972
1284_SEPI		SPUT	Medical/Surgical	173	60.7	349	M	Coagulase Negative Staphylococcus	Staphylococcus epidermidis	27316888	82742	39.31	0.9965
1287_SPAR		WUND	Medical/Surgical	173	60.7	348	M	Strep Viridans	Streptococcus parasanguinis	335369081	39091	36.85	0.9421
1288_SEPI		WUND	Medical/Surgical	173	60.7	348	M	Coagulase Negative Staphylococcus	Staphylococcus epidermidis	27316888	343532	41.6	0.7897
78_SAUR		SPUT	Medical/Surgical	174	24.4	22	F	Staphylococcus aureus	Staphylococcus aureus	298693322	123734	21.83	0.9812
84_SAUR	CFZ_SN#<=8,CLIN_SN#<=0.25,DZN_SN#<=4,DZN2_SN#<=8,ERYT_SN#0.5,FOXMR_SN#<=6,GM_SN#<=4,LEV_SN#<=0.5,MOXFL_SN#<=0.25,OXA_SN#0.5,SXT_SN#<=0.5,TET_SN#<=2,TRX_SN#4,VANC_SN#1,	BAL	Medical/Surgical	174	24.4	22	F	Staphylococcus aureus	Staphylococcus aureus	545580417	62128	18.24	0.9807
152_EFCM	AMP_R#>8,DAP_SN#4,DOXY_R#>8,FM_SN#<=32,LEV_R#>4,LINEZ_SN#2,PEN_R#>8,SYNER_SN#<=0.25,TET_R#>8,VANC_R#>16,	URN	Critical Care	175	71.4	43	M	Enterococcus faecium	Enterococcus faecium	529202214	26727	47.72	0.9863
155_HPAR		BAL	Critical Care	175	71.4	43	M	haemophilus parainfluenzae	Haemophilus parainfluenzae	301154649	83841	34.94	0.9386
156_HINF		Missing Data	Critical Care	175	71.4	43	M	haemophilus parainfluenzae	Haemophilus influenzae	156617157	93303	67.09	0.8087
178_SEPI	CLIN_SN#<=0.25,DZN_SN#<=4,DZN2_SN#<=8,ERYT_R#>4,GM_SN#<=4,LEV_SN#<=0.5,MOXFL_SN#<=0.25,OXA_SN#SN,SXT_SN#<=0.5,TET_SN#4,VANC_SN#1.5,	ORGN	Critical Care	175	71.4	45	M	Coagulase Negative Staphylococcus	Staphylococcus epidermidis	27316888	82465	73.65	0.997
360_PMIR	AMP_SN#<=8,ATM_SN#<=1,CAZ_SN#<=0.5,CEFPM_SN#<=0.25,CFZ_INT#4,CIP_SN#<=0.06,CTT_SN#<=16,CTX_SN#<=0.25,DOXY_R#>8,ERT_SN#<=0.12,FM_R#>64,GM_SN#<=4,LEV_SN#<=0.5,MER_SN#<=1,MOXFL_S2N#0.5,PIPTAZ_SN#<=8,SAM_SN#<=8,SXT_SN#<=2,TRX_SN#<=0.25,	URN	Medical/Surgical	176	73.3	99	F	Proteus mirabilis	Proteus mirabilis	172046403	81937	15.83	0.9943
221_KPNE	AMP_R#>16,ATM_SN#<=1,CAZ_SN#<=0.5,CEFPM_SN#<=0.25,CFZ_SN#<=2,CIP_SN#<=0.06,CTT_SN#<=16,CTX_SN#<=0.25,DOXY_SN#2,ERT_SN#<=0.12,FM_SN#<=32,GM_SN#<=4,LEV_SN#<=0.5,MER_SN#<=1,MOXFL_S2N#<=0.25,PIPTAZ_SN#<=8,SAM_SN#<=8,SXT_SN#<=2,TRX_SN#<=0.25,	URN	Neonatal	177	29	60	M	Klebsiella pneumoniae	Klebsiella pneumoniae	499527875	107245	25.62	0.9911
222_EFLS	AMP_SN#1,FM_SN#<=32,LEV_SN#2,PEN_SN#4,TET_SN#<=2,VANC_SN#2,	URN	Neonatal	177	29	60	M	Enterococcus faecalis	Enterococcus faecalis	397335222	94719	21.3	0.9908
674_SAUR	CFZ_SN#<=2,CLIN_SN#<=0.25,DZN_SN#<=4,DZN2_SN#<=8,ERYT_SN#0.5,FOXMR_SN#<=6,GM_SN#<=4,LEV_SN#<=0.5,MOXFL_SN#<=0.25,OXA_SN#0.5,SXT_SN#<=0.5,TET_SN#<=2,TRX_SN#4,VANC_SN#1,	SPUT	Medical/Surgical	178	42.8	177	F	Staphylococcus aureus	Staphylococcus aureus	150373012	45837	31.35	0.9997
170_EAER		URN	Critical Care	179	55.4	46	F	Lactose fermenter	Enterobacter aerogenes	334732565	104856	36.52	0.9795
241_ECOL	AMP_R#>16,ATM_SN#4,CAZ_SN#2,CEFPM_SNC#2,CFZ_R#>16,CIP_R#>2,CTT_SN#<=16,CTX_R#>2,ERT_SN#<=0.12,GM_SN#<=4,LEV_R#>4,MER_SN#<=1,PIPTAZ_SN#<=8,SAM_INT#16,SXT_R#>4,TRX_R#>2,AMP_R#>16,ATM_SN#2,CAZ_SN#<=0.5,CEFPM_SN#0.5,CFZ_R#>16,CIP_R#>2,CTT_SN#<=16,CTX_R#>2,ERT_SN#<=0.12,GM_SN#<=4,LEV_R#>4,MER_SN#<=1,PIPTAZ_SN#<=8,SAM_SN#<=8,SXT_R#>4,TRX_R#>2,	WUND	Critical Care	179	55.5	64	F	Escherichia coli	Escherichia coli	85674274	44511	13.45	0.9715
242_ECOL	AMP_R#>16,ATM_SN#4,CAZ_SN#2,CEFPM_SNC#2,CFZ_R#>16,CIP_R#>2,CTT_SN#<=16,CTX_R#>2,ERT_SN#<=0.12,GM_SN#<=4,LEV_R#>4,MER_SN#<=1,PIPTAZ_SN#<=8,SAM_INT#16,SXT_R#>4,TRX_R#>2,AMP_R#>16,ATM_SN#2,CAZ_SN#<=0.5,CEFPM_SN#0.5,CFZ_R#>16,CIP_R#>2,CTT_SN#<=16,CTX_R#>2,ERT_SN#<=0.12,GM_SN#<=4,LEV_R#>4,MER_SN#<=1,PIPTAZ_SN#<=8,SAM_SN#<=8,SXT_R#>4,TRX_R#>2,	WUND	Critical Care	179	55.5	64	F	Escherichia coli	Escherichia coli	85674274	118451	28.24	0.9744
60_SBOY	AMP_R#>16,ATM_SN#<=1,CAZ_SN#<=0.5,CEFPM_SN#<=0.25,CFZ_R#>16,CIP_SN#<=0.06,CTT_SN#<=16,CTX_SN#<=0.25,ERT_SN#<=0.12,GM_SN#<=4,LEV_SN#<=0.5,MER_SN#<=1,PIPTAZ_SN#<=8,SAM_SN#<=8,SXT_SN#<=2,TRX_SN#<=0.25,	BAL	Critical Care	180	49.7	12	M	Enterobacter species	Shigella boydii	187427012	123723	32.41	0.9748
61_ECLO		BAL	Critical Care	180	49.7	12	M	Enterobacter species	Enterobacter cloacae	400173048	191609	21.76	0.9925
63_ECLO		BAL	Critical Care	180	49.7	12	M	Enterobacter species	Enterobacter cloacae	400173048	214482	30.53	0.9913
269_SAUR	CLIN_R#>2,DZN_R#>4,DZN2_R#>8,ERYT_R#>4,FOXMR_R#>6,GM_SN#<=4,LEV_R#>4,LINEZ_SN#2,MOXFL_R#>2,OXA_R#R,SXT_SN#<=0.5,TET_SN#<=2,VANC_SN#1,	BAL	Medical/Surgical	181	24.2	79	F	Staphylococcus aureus	Staphylococcus aureus	298693322	88464	121.94	0.9798
270_SEPI		BAL	Medical/Surgical	181	24.2	79	F	Coagulase Negative Staphylococcus	Staphylococcus epidermidis	57636010	32436	12.23	0.9947
281_SEPI		WUND	Medical/Surgical	181	24.2	79	F	Coagulase Negative Staphylococcus	Staphylococcus epidermidis	57636010	34339	12.76	0.9977
282_SEPI		WUND	Medical/Surgical	181	24.2	79	F	Coagulase Negative Staphylococcus	Staphylococcus epidermidis	27316888	82168	29.76	0.9949
703_EFLS	AMP_SN#1,FM_SN#<=32,LEV_SN#1,PEN_SN#<=2,TET_R#>8,VANC_SN#2,	URN	Critical Care	182	82.2	187	F	Enterococcus faecalis	Enterococcus faecalis	397335222	43941	24.7	0.9971
1265_SMAL	AMK_R2N#>64,ATM_R2N#64,CAZ_SN#8,CEFPM_R2N#16,CHLR_R#64,CIP_R2N#>8,COL_R2N#4,GM_R2N#>64,IMP_R#R,LEV_R#8,MER_R2N#8,MIN_SN#4,PIPTAZ_R2N#128,SXT_SN#1,TIM_SN#4,TOB_R2N#>256,	SPUTCF	Medical/Surgical	183	23.9	339	M	Stenotrophomonas maltophilia	Stenotrophomonas maltophilia	384076029	26684	11.06	0.9356
1266_SAUR	CLIN_SN#<=0.25,DZN_SN#<=4,DZN2_SN#<=8,ERYT_R#>4,FOXMR_R#>6,GM_SN#<=4,LEV_R#>4,LINEZ_SN#2,MOXFL_R#4,OXA_R#R,SXT_SN#<=0.5,TET_SN#<=2,VANC_SN#1,	SPUTCF	Medical/Surgical	183	23.9	339	M	Staphylococcus aureus	Staphylococcus aureus	49240382	42537	12.81	0.9817
1267_PMEN	AMK_SN#16,ATM_SN#4,CAZ_SN#2,CEFPM_SNC#4,CHLR_R2N#32,CIP_SNC#1,COL_SN#1,GM_SN#4,IMP_SN#2,LEV_SNC#2,MER_SN#1,MIN_S2N#4,PIPTAZ_SN#4,SXT_S2N#1,TIM_SN#4,TOB_SN#2,AMK_SN#4,ATM_SN#4,CAZ_SN#2,CEFPM_SNC#8,CHLR_R2N#32,CIP_SNC#1,COL_SN#2,GM_SN#2,IMP_SN#4,LEV_SNC#2,MER_SN#1,MIN_R2N#8,PIPTAZ_SN#4,SXT_S2N#2,TIM_SN#4,TOB_SN#2,AMK_INT#32,ATM_R#128,CAZ_R#>64,CEFPM_R#>32,CHLR_R2N#32,CIP_SNC#1,COL_SN#2,GM_INT#8,IMP…	SPUTCF	Medical/Surgical	183	23.9	339	M	Pseudomonas aeruginosa	Pseudomonas mendocina	145573243	44367	14.01	0.8138
1268_PAER	AMK_SN#16,ATM_SN#4,CAZ_SN#2,CEFPM_SNC#4,CHLR_R2N#32,CIP_SNC#1,COL_SN#1,GM_SN#4,IMP_SN#2,LEV_SNC#2,MER_SN#1,MIN_S2N#4,PIPTAZ_SN#4,SXT_S2N#1,TIM_SN#4,TOB_SN#2,AMK_SN#4,ATM_SN#4,CAZ_SN#2,CEFPM_SNC#8,CHLR_R2N#32,CIP_SNC#1,COL_SN#2,GM_SN#2,IMP_SN#4,LEV_SNC#2,MER_SN#1,MIN_R2N#8,PIPTAZ_SN#4,SXT_S2N#2,TIM_SN#4,TOB_SN#2,AMK_INT#32,ATM_R#128,CAZ_R#>64,CEFPM_R#>32,CHLR_R2N#32,CIP_SNC#1,COL_SN#2,GM_INT#8,IMP…	SPUTCF	Medical/Surgical	183	23.9	339	M	Pseudomonas aeruginosa	Pseudomonas aeruginosa	575870901	73675	11.9	0.9899
1269_PDEN	AMK_SN#16,ATM_SN#4,CAZ_SN#2,CEFPM_SNC#4,CHLR_R2N#32,CIP_SNC#1,COL_SN#1,GM_SN#4,IMP_SN#2,LEV_SNC#2,MER_SN#1,MIN_S2N#4,PIPTAZ_SN#4,SXT_S2N#1,TIM_SN#4,TOB_SN#2,AMK_SN#4,ATM_SN#4,CAZ_SN#2,CEFPM_SNC#8,CHLR_R2N#32,CIP_SNC#1,COL_SN#2,GM_SN#2,IMP_SN#4,LEV_SNC#2,MER_SN#1,MIN_R2N#8,PIPTAZ_SN#4,SXT_S2N#2,TIM_SN#4,TOB_SN#2,AMK_INT#32,ATM_R#128,CAZ_R#>64,CEFPM_R#>32,CHLR_R2N#32,CIP_SNC#1,COL_SN#2,GM_INT#8,IMP…	SPUTCF	Medical/Surgical	183	23.9	339	M	Pseudomonas aeruginosa	Pseudomonas denitrificans	472247168	65594	15.25	0.8417
489_MCAT		BAL	Critical Care	184	61.9	127	F	Moraxelic cateralius	Moraxella catarrhalis	295919923	86715	13.67	0.9927
514_EFCM	AMP_R#>8,FM_INT#64,LEV_R#>4,PEN_R#>8,TET_R#>8,VANC_SN#1,	URN	Medical/Surgical	185	64.6	135	F	Enterococcus faecium	Enterococcus faecium	529202214	26727	17.83	0.9997
1151_PDEN	AMK_SN#<=16,CAZ_SN#1,CEFPM_SN#1,CIP_SN#<=0.06,GM_SN#<=4,IMP_SN#1,LEV_SN#<=0.5,MER_SN#<=1,PIPTAZ_SN#<=8,TIM_SN#<=16,TOB_SN#<=2,	SPUT	Critical Care	186	72	315	F	Pseudomonas aeruginosa	Pseudomonas denitrificans	472247168	35921	16.24	0.8411
1152_PAER		SPUT	Critical Care	186	72	316	F	Non-lactose fermenting gram negative rod	Pseudomonas aeruginosa	575870901	85589	15.88	0.9946
1170_PAER	AMK_SN#<=16,CAZ_SN#1,CEFPM_SN#0.5,CIP_SN#<=0.06,GM_SN#<=4,IMP_SN#1,LEV_SN#<=0.5,MER_SN#<=1,PIPTAZ_SN#<=8,TIM_SN#<=16,TOB_SN#<=2,	BAL	Critical Care	186	72	317	F	Pseudomonas aeruginosa	Pseudomonas aeruginosa	576902775	19810	11.18	0.9958
1171_SSPC		BAL	Critical Care	186	72	317	F	Strep Viridans	Streptococcus sp.	552060241	114041	86.82	0.9129
1172_SPSE		BAL	Critical Care	186	72	317	F	Strep Viridans	Streptococcus pseudopneumoniae	341932553	38333	54.14	0.8356
1173_BLON		BAL	Critical Care	186	72	317	F	Aerobic non-spore forming gram positive rod	Bifidobacterium longum	189427298	110483	38.13	0.74
1297_SMAL	CAZ_R#>256,IMP_R#R,LEV_SN#2-SN,MIN_SN#1,MOXFL_S2N#0.5-S2N,SXT_SN#0.25,TIM_R#128/2,	BAL	Critical Care	186	72.1	347	F	Stenotrophomonas maltophilia	Stenotrophomonas maltophilia	190010013	32789	12.46	0.9792
1298_PDEN	AMK_SN#<=16,CAZ_SN#1,CEFPM_SN#1,CIP_SN#<=0.06,GM_SN#<=4,IMP_SN#1,LEV_SN#<=0.5,MER_SN#<=1,PIPTAZ_SN#<=8,TIM_SN#<=16,TOB_SN#<=2,	BAL	Critical Care	186	72.1	347	F	Pseudomonas aeruginosa	Pseudomonas denitrificans	472247168	40050	20.97	0.8508
611_MCAT		SPUT	Medical/Surgical	187	69.4	161	M	Moraxelic cateralius	Moraxella catarrhalis	295919923	108427	30.49	0.9931
169_SAUR	CFZ_SN#<=8,CLIN_SN#<=0.25,DZN_SN#<=4,DZN2_SN#<=8,ERYT_SN#0.5,FOXMR_SN#<=6,GM_SN#<=4,LEV_SN#<=0.5,MOXFL_SN#<=0.25,OXA_SN#0.5,SXT_SN#<=0.5,TET_SN#<=2,TRX_SN#4,VANC_SN#1,	WUND	Neonatal	188	11	44	F	Staphylococcus aureus	Staphylococcus aureus	545580417	82271	37.64	0.9791
212_CJEI	CIP_SN#0.125,CLIN_INT#2,ERYT_R#2,GM_SN#0.25,PEN_SN#0.06,TET_SN#0.25,TRX_SN#0.5,VANC_SN#1,	EYE	Neonatal	188	19	52	F	Corynebacterium	Corynebacterium jeikeium	68262661	83169	14.89	0.7905
915_SPAS		EYE	Neonatal	189	19	248	F	Gemella species	Staphylococcus pasteuri	556039608	43625	23.92	0.742
757_CMAL		BAL	Medical/Surgical	190	24	199	M	Granulicatella adiacens	Carnobacterium maltaromaticum	508078748	7259	13.75	0.8118
758_SSAP		BAL	Medical/Surgical	190	24	199	M	Coagulase Negative Staphylococcus	Staphylococcus saprophyticus	72493824	50037	11.85	0.9978
1134_PMIR		URN	Medical/Surgical	191	71.3	310	M	Proteus species	Proteus mirabilis	172046403	108011	19.46	0.9942
1150_PMIR	AMP_SN#<=8,ATM_SN#<=1,CAZ_SN#<=0.5,CEFPM_SN#<=0.25,CFZ_SN#<=2,CIP_SN#<=0.06,CTT_SN#<=16,CTX_SN#<=0.25,ERT_SN#<=0.12,GM_SN#<=4,LEV_SN#<=0.5,MER_SN#<=1,PIPTAZ_SN#<=8,SAM_SN#<=8,SXT_SN#<=2,TRX_SN#<=0.25,	SPUT	Medical/Surgical	191	71.3	311	M	Proteus mirabilis	Proteus mirabilis	172046403	76232	14.47	0.9927
1204_SEPI		BLUD	Neonatal	192	3	324	M	Coagulase Negative Staphylococcus	Staphylococcus epidermidis	27316888	48890	13.96	0.9951
1294_KPNE	CAZ_SN#2,IMP_R#>8,LEV_SNC#1,MIN_SN#<=1,MOXFL_S2N#0.5,SXT_SN#<=2,TIM_SN#<=16,	URN	Medical/Surgical	193	62.8	350	F	Klebsiella pneumoniae	Klebsiella pneumoniae	206564770	59506	10.23	0.9365
1221_SBOY	AMP_R#>16,ATM_SN#<=1,CAZ_SN#<=0.5,CEFPM_SN#<=0.25,CFZ_R#8,CIP_R#>2,CTT_SN#<=16,CTX_SN#<=0.25,ERT_SN#<=0.12,GM_SN#<=4,LEV_INT#4,MER_SN#<=1,PIPTAZ_SN#<=8,SAM_R#>16,SXT_R#>4,TRX_SN#<=0.25,	BAL	Critical Care	194	49.4	331	M	Escherichia coli	Shigella boydii	187427012	30239	12.29	0.9844
443_ECLO	AMP_R#R,ATM_SN#<=1,CAZ_SN#<=0.5,CEFPM_SN#<=0.25,CFZ_R#>16,CIP_SN#<=0.06,CTT_SN#<=16,CTX_SN#<=0.25,DOXY_SN#2,ERT_SN#<=0.12,FM_SN#<=32,GM_SN#<=4,LEV_SN#<=0.5,MER_SN#<=1,MOXFL_S2N#<=0.25,PIPTAZ_SN#<=8,SAM_SN#<=8,SXT_SN#<=2,TRX_SN#<=0.25,	UCATH	Neonatal	195	27	118	F	Enterobacter cloacae	Enterobacter cloacae	295095013	179681	28.83	0.9914
444_ECOL	AMP_SN#<=8,ATM_SN#<=1,CAZ_SN#<=0.5,CEFPM_SN#<=0.25,CFZ_SN#<=2,CIP_SN#<=0.06,CTT_SN#<=16,CTX_SN#<=0.25,DOXY_SN#<=1,ERT_SN#<=0.12,FM_SN#<=32,GM_SN#<=4,LEV_SN#<=0.5,MER_SN#<=1,MOXFL_S2N#<=0.25,PIPTAZ_SN#<=8,SAM_SN#<=8,SXT_SN#<=2,TRX_SN#<=0.25,	UCATH	Neonatal	195	27	118	F	Escherichia coli	Escherichia coli	85674274	159813	18.31	0.9863
569_ECLO		SPUT	Neonatal	195	64	155	F	Enterobacter cloacae	Enterobacter cloacae	295095013	143072	12.39	0.9916
577_PAER		SPUT	Neonatal	195	64	155	F	Pseudomonas aeruginosa	Pseudomonas aeruginosa	348031532	14516	8.62	0.9949
589_SHAE		BLUD	Neonatal	195	63	154	F	Coagulase Negative Staphylococcus	Staphylococcus haemolyticus	68445725	137590	27.96	0.7584
445_SPSE		BLUD	Medical/Surgical	196	70	117	M	Strep Viridans	Streptococcus pseudopneumoniae	341932553	132621	37.06	0.9344
1197_EFCM		BLUD	Medical/Surgical	197	56.9	328	M	Enterococcus faecium	Enterococcus faecium	388532432	13889	11.25	0.9994
1199_EFCM	AMP_R#>8,DAP_SN#4,DOXY_SN#<=1,ERYT_R#>4,GM500_SYNS#SYNS,LINEZ_SN#2,PEN_R#>8,SM1000_SYNS#SYNS,SYNER_SN#1,VANC_R#>16,	BLUD	Medical/Surgical	197	56.9	328	M	Enterococcus faecium	Enterococcus faecium	378937014	20740	16.73	0.9965
1201_EFCM		BLUD	Medical/Surgical	197	56.9	329	M	Enterococcus faecium	Enterococcus faecium	378937014	20999	18.59	0.9965
1203_EFCM		BLUD	Medical/Surgical	197	56.9	329	M	Enterococcus faecium	Enterococcus faecium	378937014	14753	11.84	0.9961
1216.rep1_EFCM		BLUD	Medical/Surgical	197	56.9	330	M	Enterococcus faecium	Enterococcus faecium	529202214	25712	32.05	0.9961
1216.rep2_EFCM		BLUD	Medical/Surgical	197	56.9	330	M	Enterococcus faecium	Enterococcus faecium	529202214	8706	8.1	0.9993
1222_ECLO		WUND	Medical/Surgical	197	56.9	331	M	Lactose fermenter	Enterobacter cloacae	295095013	47605	12.26	0.9925
1223_PMEN		WUND	Medical/Surgical	197	56.9	331	M	Non-lactose fermenting gram negative rod	Pseudomonas mendocina	145573243	61572	10.02	0.8131
1231_EFCM	DAP_NSN#8-NSN,AMP_R#>8,DAP_SN#4-HIDE,DOXY_SN#<=1,ERYT_R#>4,GM500_SYNS#SYNS,LINEZ_SN#2,PEN_R#>8,SM1000_SYNS#SYNS,SYNER_SN#0.5,VANC_R#>16,	BLUD	Medical/Surgical	197	56.9	331	M	Enterococcus faecium	Enterococcus faecium	529202214	23001	20.28	0.9942
1232_EFCM		BLUD	Medical/Surgical	197	56.9	331	M	Enterococcus faecium	Enterococcus faecium	529202214	25093	27.82	0.9989
1238_EFCM		BLUD	Medical/Surgical	197	56.9	334	M	Enterococcus faecium	Enterococcus faecium	378937014	23947	21.24	0.9998
1250_EFCM		BLUD	Medical/Surgical	197	56.9	336	M	Enterococcus faecium	Enterococcus faecium	378937014	15450	12.35	0.9993
1251_EFCM		BLUD	Medical/Surgical	197	56.9	337	M	Enterococcus faecium	Enterococcus faecium	529202214	25471	32.45	0.9961
1256_EFCM		BLUD	Medical/Surgical	197	56.9	338	M	Enterococcus faecium	Enterococcus faecium	378937014	19566	16.7	0.9963
1275_SMAL	CAZ_SN#4,IMP_R#R,LEV_SN#1.0-SN,MIN_SN#0.25,MOXFL_S2N#0.125,SXT_SN#0.125,TIM_INT#32,	BAL	Medical/Surgical	197	56.9	342	M	Stenotrophomonas maltophilia	Stenotrophomonas maltophilia	194346582	24444	11.03	0.8558
540.rep1_SPAR		BAL	Critical Care	198	21.6	148	M	Strep Viridans	Streptococcus parasanguinis	386791997	141703	37.49	0.9407
540.rep2_SPAR		BAL	Critical Care	198	21.6	148	M	Strep Viridans	Streptococcus parasanguinis	335369081	65688	22.16	0.9362
561_SAUR		WUND	Critical Care	198	21.6	148	M	Staphylococcus aureus	Staphylococcus aureus	545580417	100009	30.01	0.9803
562_SWAR		WUND	Critical Care	198	21.6	148	M	Coagulase Negative Staphylococcus	Staphylococcus warneri	443424428	248630	21.43	0.7921
563_SEPI		WUND	Critical Care	198	21.6	148	M	Coagulase Negative Staphylococcus	Staphylococcus epidermidis	27316888	69646	17.06	0.9942
785_SEPI		BLUD	Medical/Surgical	199	50.4	204	M	Coagulase Negative Staphylococcus	Staphylococcus epidermidis	27316888	76075	14.04	0.9795
786_SSON	AMP_R#R,ATM_SN#0.5-SN,CAZ_SN#1,CEFPM_SN#0.5,CFZ_R#>16,CIP_SN#0.12,CTT_SN#<=16,CTX_SN#1,ERT_SN#<=0.12,GM_SN#<=4,LEV_SN#<=0.5,MER_SN#<=1,PIPTAZ_SN#<=8,SAM_INT#16,SXT_SN#<=2,TRX_SN#0.5,	BLUD	Critical Care	199	50.4	209	M	Serratia marcescens	Shigella sonnei	73854091	98199	28.61	0.7674
790_SMAR	AMP_R#>16,ATM_SN#<=1,CAZ_SN#1,CEFPM_SN#1,CFZ_R#>16,CIP_SN#0.25,CTT_SN#<=16,CTX_SN#1,DOXY_R#>8,ERT_SN#<=0.12,FM_R#>64,GM_SN#<=4,LEV_SN#<=0.5,MER_SN#<=1,MOXFL_S2N#0.5,PIPTAZ_SN#<=8,SAM_INT#16,SXT_SN#<=2,TRX_SN#0.5,	URN	Critical Care	199	50.4	210	M	Serratia marcescens	Serratia marcescens	440050501	119776	31.02	0.8373
793_KOXY		BAL	Critical Care	199	50.4	209	M	Lactose fermenter	Klebsiella oxytoca	365906294	58467	19.28	0.9999
794_SEPI		BLUD	Critical Care	199	50.4	209	M	Coagulase Negative Staphylococcus	Staphylococcus epidermidis	27316888	137187	35.59	0.7916
795_SEPI		BLUD	Critical Care	199	50.4	209	M	Coagulase Negative Staphylococcus	Staphylococcus epidermidis	27316888	51873	12.66	0.9953
798_SEPI		BLUD	Critical Care	199	50.4	209	M	Coagulase Negative Staphylococcus	Staphylococcus epidermidis	27316888	67283	38.26	0.9952
802_SEPI		BLUD	Critical Care	199	50.4	210	M	Coagulase Negative Staphylococcus	Staphylococcus epidermidis	57636010	60872	42.48	0.9932
803_SEPI		BLUD	Critical Care	199	50.4	210	M	Coagulase Negative Staphylococcus	Staphylococcus epidermidis	27316888	60872	34.58	0.9953
750_SAGA		URN	Neonatal	200	34	202	M	Beta hemolytic Streptococcus, group B	Streptococcus agalactiae	507581572	50089	10.99	0.9996
751_EFLS		URN	Neonatal	200	34	202	M	Enterococcus sp	Enterococcus faecalis	29350190	46424	49.09	0.9979
752_PACI		URN	Neonatal	200	34	202	M	Aerobic non-spore forming gram positive rod	Propionibacterium acidipropionici	410821238	47522	11.18	0.7602
765_SAGA		URN	Neonatal	200	36	204	M	Beta hemolytic Streptococcus, group B	Streptococcus agalactiae	22535226	93615	15.76	0.9956
188_EFLS		BAL	Critical Care	201	72.5	50	M	Enterococcus sp	Enterococcus faecalis	397335222	95405	32.73	0.9878
189_EFLS		BAL	Critical Care	201	72.5	50	M	Enterococcus sp	Enterococcus faecalis	397335222	95405	30.3	0.9906
190_EFLS		BAL	Critical Care	201	72.5	50	M	Enterococcus sp	Enterococcus faecalis	397335222	102717	50.02	0.9906
191_EFLS		BAL	Critical Care	201	72.5	50	M	Enterococcus sp	Enterococcus faecalis	29350190	95405	26.68	0.9874
205_SPSE	AMP_SN#1,ERYT_SN#<=0.25,GM500_NOSYN#NOSYN,PEN_SN#4,SM1000_SYNS#SYNS,VANC_SN#1,	BAL	Critical Care	201	72.5	50	M	Enterococcus faecalis	Streptococcus pseudopneumoniae	341932553	27290	11.83	0.9377
778_LSAL		BAL	Critical Care	202	48.8	206	M	presumed lactobacillus	Lactobacillus salivarius	90820184	81067	67.66	0.984
779_LFER		BAL	Critical Care	202	48.8	206	M	Aerobic non-spore forming gram positive rod	Lactobacillus fermentum	183225820	21226	11.87	0.9818
784_LRHA		BAL	Critical Care	202	48.8	206	M	Aerobic non-spore forming gram positive rod	Lactobacillus rhamnosus	257146922	44364	54.42	0.9765
202_SEPI		BAL	Medical/Surgical	203	72.2	55	M	Strep Viridans	Staphylococcus epidermidis	27316888	109698	50.73	0.7888
203_NMEN		BAL	Medical/Surgical	203	72.2	55	M	Strep Viridans	Neisseria meningitidis	161594571	78759	57.02	0.8008
204_RMUC		BAL	Medical/Surgical	203	72.2	55	M	Rothia mucilaginosa	Rothia mucilaginosa	283133067	92758	58.93	0.9506
559_ECLO		URN	Critical Care	204	27.3	151	F	Enterobacter cloacae	Enterobacter cloacae	295095013	146212	17.53	0.8769
564_ECLO		WUND	Critical Care	204	27.3	150	F	Enterobacter cloacae	Enterobacter cloacae	295095013	118469	13.56	0.875
565_ECLO		BAL	Critical Care	204	27.3	151	F	Enterobacter cloacae	Enterobacter cloacae	295095013	104566	14.89	0.8733
325_SPNE	PENM_SN#0.064,PENN_SN#0.064,TRXM_SN#0.032,TRXN_SN#0.032,CLIN_INT#18,DZN_HIDE#SN,ERYT_INT#20,LEV_SN#17,MOXFL_INT#17,VANC_SN#19,	SPUT	Critical Care	205	65.5	88	F	Streptococcus pneumoniae	Streptococcus pneumoniae	225719968	32898	21.18	0.9869
326_SAUR	CLIN_SN#<=0.25,DZN_SN#<=4,DZN2_SN#<=8,ERYT_SN#0.5,FOXMR_R#>6,GM_SN#<=4,LEV_R#>4,LINEZ_SN#2,MOXFL_R#2,OXA_R#R,SXT_SN#<=0.5,TET_SN#<=2,VANC_SN#1,	SPUT	Critical Care	205	65.5	88	F	Staphylococcus aureus	Staphylococcus aureus	545580417	55163	25.97	0.9826
106_PDEN	AMK_SN#<=16,CAZ_SN#2,CEFPM_SNC#2,CIP_SN#0.12,GM_SN#<=4,IMP_SN#2,LEV_SN#<=0.5,MER_SN#<=1,PIPTAZ_SN#16,TIM_INT#32,TOB_SN#<=2,	BLUD	Medical/Surgical	206	72.6	28	M	Pseudomonas aeruginosa	Pseudomonas denitrificans	472247168	60876	12.37	0.8373
80_SPNE	PENN_R#16,TRXN_R#4,CLIN_R#6,ERYT_R#6,LEV_SN#22,MOXFL_SN#25,VANC_SN#25,	SPUT	Medical/Surgical	206	72.5	16	M	Streptococcus pneumoniae	Streptococcus pneumoniae	193804931	17681	17.48	0.9875
81_SAUR	CLIN_SN#<=0.25,DZN_SN#<=4,DZN2_SN#<=8,ERYT_SN#0.5,FOXMR_R#>6,GM_SN#<=4,LEV_SN#<=0.5,LINEZ_SN#2,MOXFL_SN#<=0.25,OXA_R#R,SXT_SN#<=0.5,TET_R#>8,VANC_SN#1,	SPUT	Medical/Surgical	206	72.5	16	M	Staphylococcus aureus	Staphylococcus aureus	47118312	113545	22.54	0.9899
90_PDEN	AMK_SN#<=16,CAZ_SN#2,CEFPM_SNC#2,CIP_SN#0.12,GM_SN#<=4,IMP_SN#2,LEV_SN#<=0.5,MER_SN#<=1,PIPTAZ_SN#16,TIM_INT#32,TOB_SN#<=2,	URN	Medical/Surgical	206	72.6	27	M	Pseudomonas aeruginosa	Pseudomonas denitrificans	472247168	81817	15.12	0.8354
94_SEPI		BAL	Medical/Surgical	206	72.6	28	M	Coagulase Negative Staphylococcus	Staphylococcus epidermidis	27316888	67201	21.75	0.9958
417_ECOL	AMP_SN#<=8,ATM_SN#<=1,CAZ_SN#<=0.5,CEFPM_SN#<=0.25,CFZ_SN#<=2,CIP_SN#<=0.06,CTT_SN#<=16,CTX_SN#<=0.25,DOXY_R#>8,ERT_SN#<=0.12,FM_SN#<=32,GM_SN#<=4,LEV_SN#<=0.5,MER_SN#<=1,MOXFL_S2N#<=0.25,PIPTAZ_SN#<=8,SAM_SN#<=8,SXT_R#>4,TRX_SN#<=0.25,	URN	Critical Care	207	62.2	107	F	Escherichia coli	Escherichia coli	85674274	152864	36.73	0.9673
418_PMIR	AMP_SN#<=8,ATM_SN#<=1,CAZ_SN#<=0.5,CEFPM_SN#<=0.25,CFZ_SN#<=2,CIP_SN#<=0.06,CTT_SN#<=16,CTX_SN#<=0.25,DOXY_R#>8,ERT_SN#<=0.12,FM_R#R,GM_SN#<=4,LEV_SN#<=0.5,MER_SN#<=1,MOXFL_S2N#<=0.25,PIPTAZ_SN#<=8,SAM_SN#<=8,SXT_SN#<=2,TRX_SN#<=0.25,	URN	Critical Care	207	62.2	107	F	Proteus mirabilis	Proteus mirabilis	172046403	97784	15.3	0.9929
1008_ABAU	AMK_R#>256-R,GM_R#>1024-R,TOB_R#>1024-R,AMK_R#>32,CAZ_R#>16,CEFPM_INT#16,CIP_R#>2,ERT_R#R,GM_R#>8,IMP_SN#4,LEV_R#>4,MER_INT#8,MIN_SN#4,PIPTAZ_R#>64,TIG_R2N#0.5,TIM_R#>64,TOB_R#>8,	SPUT	Neonatal	208	52	280	F	Acinetobacter baumannii calcoaceticus complex	Acinetobacter baumannii	586958174	73763	28.07	0.9986
1037_KOXY		SPUT	Neonatal	208	61	289	F	Lactose fermenter	Klebsiella oxytoca	365906294	48157	14.87	0.94
1038_ABAU		SPUT	Neonatal	208	61	289	F	Non-lactose fermenting gram negative rod	Acinetobacter baumannii	586958174	71806	19.89	0.9991
1039_ABAU		SPUT	Neonatal	208	61	289	F	Non-lactose fermenting gram negative rod	Acinetobacter baumannii	586958174	47551	13.08	0.9971
1153_ABAU		SPUT	Neonatal	208	86	314	F	Lactose fermenter	Acinetobacter baumannii	586958174	113475	19.24	0.999
1154_KOXY		SPUT	Neonatal	208	86	314	F	Non-lactose fermenting gram negative rod	Klebsiella oxytoca	365906294	128131	23.21	0.9373
1168_ABAU	AMK_R#>32,CAZ_INT#16,CEFPM_SNC#8,CIP_R#>2,ERT_R#R,GM_R#>8,IMP_SN#4,LEV_R#>4,MER_R#>8,MIN_SN#4,PIPTAZ_R#>64,TIG_S2N#<=0.25,TIM_R#>64,TOB_R#>8,	SPUT	Neonatal	208	86	314	F	Acinetobacter baumannii calcoaceticus complex	Acinetobacter baumannii	586958174	73763	20.81	0.9972
1169_SBOY	AMP_R#R,ATM_SN#<=1,CAZ_SN#<=0.5,CEFPM_SN#<=0.25,CFZ_SN#<=2,CIP_SN#<=0.06,CTT_SN#<=16,CTX_SN#<=0.25,ERT_SN#<=0.12,GM_SN#<=4,LEV_SN#<=0.5,MER_SN#<=1,PIPTAZ_SN#<=8,SAM_SN#<=8,SXT_SN#<=2,TRX_SN#<=0.25,	SPUT	Neonatal	208	86	314	F	Klebsiella oxytoca	Shigella boydii	187427012	21850	12.78	0.8056
879_EFLS		SPUT	Neonatal	208	10	238	F	Enterococcus sp	Enterococcus faecalis	427183854	39486	15.13	0.9902
996_ABAU		SPUT	Medical/Surgical	208	0.1	1742	F	Acinetobacter baumannii calcoaceticus complex	Acinetobacter baumannii	586958174	84775	31.31	0.9991
264_ECOL	AMP_R#>16,ATM_SN#<=1,CAZ_SN#1,CEFPM_SN#0.5,CFZ_R#>16,CIP_SN#<=0.06,CTT_SN#<=16,CTX_SN#<=0.25,ERT_SN#<=0.12,GM_SN#<=4,LEV_SN#<=0.5,MER_SN#<=1,PIPTAZ_R#>64,SAM_R#>16,SXT_SN#<=2,TRX_SN#<=0.25,AMP_R#>16,ATM_SN#<=1,CAZ_SN#1,CEFPM_SN#0.5,CFZ_R#>16,CIP_SN#<=0.06,CTT_SN#<=16,CTX_SN#<=0.25,ERT_SN#<=0.12,GM_SN#<=4,LEV_SN#<=0.5,MER_SN#<=1,PIPTAZ_R#>64,SAM_R#>16,SXT_SN#<=2,TRX_SN#<=0.25,	FLUID	Medical/Surgical	209	27.4	73	F	Escherichia coli	Escherichia coli	355423321	14134	7.61	0.9995
265_ECOL	AMP_R#>16,ATM_SN#<=1,CAZ_SN#1,CEFPM_SN#0.5,CFZ_R#>16,CIP_SN#<=0.06,CTT_SN#<=16,CTX_SN#<=0.25,ERT_SN#<=0.12,GM_SN#<=4,LEV_SN#<=0.5,MER_SN#<=1,PIPTAZ_R#>64,SAM_R#>16,SXT_SN#<=2,TRX_SN#<=0.25,AMP_R#>16,ATM_SN#<=1,CAZ_SN#1,CEFPM_SN#0.5,CFZ_R#>16,CIP_SN#<=0.06,CTT_SN#<=16,CTX_SN#<=0.25,ERT_SN#<=0.12,GM_SN#<=4,LEV_SN#<=0.5,MER_SN#<=1,PIPTAZ_R#>64,SAM_R#>16,SXT_SN#<=2,TRX_SN#<=0.25,	FLUID	Medical/Surgical	209	27.4	73	F	Escherichia coli	Escherichia coli	85674274	28662	12.6	0.9715
320_BFRA		FLUID	Medical/Surgical	209	27.4	84	F	Gram Negative anaerobic rods	Bacteroides fragilis	301161079	79562	26.24	0.9955
321_BFRA		FLUID	Medical/Surgical	209	27.4	84	F	Gram Negative anaerobic rods	Bacteroides fragilis	60491031	73696	21.87	0.9902
322_BFRA		FLUID	Medical/Surgical	209	27.4	84	F	Gram Negative anaerobic rods	Bacteroides fragilis	301161079	58847	17.04	0.9929
983_EFLS	AMP_SN#1,FM_SN#<=32,LEV_SN#2,PEN_SN#4,TET_R#>8,VANC_SN#1,	URN	Medical/Surgical	210	71.3	271	F	Enterococcus faecalis	Enterococcus faecalis	323478858	66760	44.48	0.9924
200_EFLS		BLUD	Medical/Surgical	211	Missing Data	Missing Data	M	Enterococcus faecalis	Enterococcus faecalis	397335222	95405	53.91	0.9879
1188_SEPI		WUND	Medical/Surgical	212	71.1	322	M	Coagulase Negative Staphylococcus	Staphylococcus epidermidis	27316888	81441	61.85	0.9979
1205_PDEN	CLIN_R#>256,CTT_SN#2,FLAG_SN#0.5-SN,IMP_SN#0.25,MOXFL_SN#0.5-SN,PIPTAZ_SN#<0.016/4,SAM_SN#2/1,	BLUD	Medical/Surgical	212	71.1	322	M	Prevotella Buccae	Prevotella denticola	326944014	6281	20.91	0.7313
1207_CPER		BLUD	Medical/Surgical	212	Missing Data	Missing Data	M	Clostridium perfringens	Clostridium perfringens	110673209	85634	18.01	0.9881
1208_PDEN		BLUD	Medical/Surgical	212	71.1	322	M	Prevotella Buccae	Prevotella denticola	326944014	1391	16.83	0.7754
536_HINF	AMP_INT#20,AUGM_SN#20,AZIT_SN#19,CEFUR_SN#20,CHLR_SN#35,LEV_SN#35,MOXFL_SN#30,SXT_R#6,TRX_SN#30,	BAL	Critical Care	213	49.5	148	M	haemophilus influenza	Haemophilus influenzae	317449542	76214	40.02	0.9687
537_CKOS		BAL	Critical Care	213	49.5	148	M	Citrobacter Freundii	Citrobacter koseri	157081501	100758	12.63	0.8322
538_CKOS		BAL	Critical Care	213	49.5	148	M	Citrobacter Freundii	Citrobacter koseri	157081501	119374	14.69	0.8431
539_SMAL		BAL	Critical Care	213	49.5	148	M	Stenotrophomonas maltophilia	Stenotrophomonas maltophilia	190010013	75170	14.1	0.9991
552_HINF		BAL	Critical Care	213	49.5	148	M	haemophilus influenza	Haemophilus influenzae	317449542	76214	24.63	0.9686
553_SMAL		BAL	Critical Care	213	49.5	148	M	Stenotrophomonas maltophilia	Stenotrophomonas maltophilia	190010013	32785	12.23	0.9973
554_CKOS		BAL	Critical Care	213	49.5	148	M	Citrobacter Freundii	Citrobacter koseri	157081501	83620	20.56	0.8403
160_SEPI		WUND	Medical/Surgical	214	55.5	44	F	Coagulase Negative Staphylococcus	Staphylococcus epidermidis	27316888	74873	33.67	0.9959
161_SEPI		WUND	Medical/Surgical	214	55.5	44	F	Coagulase Negative Staphylococcus	Staphylococcus epidermidis	27316888	82276	41.29	0.9952
162_SEPI		WUND	Medical/Surgical	214	55.5	44	F	Coagulase Negative Staphylococcus	Staphylococcus epidermidis	27316888	81390	46.6	0.9959
163_SPSE		WUND	Medical/Surgical	214	55.5	44	F	Strep Viridans	Streptococcus pseudopneumoniae	341932553	28377	19.63	0.9392
164_SHAE		WUND	Medical/Surgical	214	55.5	44	F	Coagulase Negative Staphylococcus	Staphylococcus haemolyticus	68445725	57700	43.66	0.9982
165_SEPI		WUND	Medical/Surgical	214	55.5	44	F	Coagulase Negative Staphylococcus	Staphylococcus epidermidis	27316888	81382	44.25	0.998
167_HINF		WUND	Medical/Surgical	214	55.5	44	F	haemophilus haemolyticus	Haemophilus influenzae	156617157	139903	84.62	0.8124
168_SPSE		WUND	Medical/Surgical	214	55.5	44	F	Strep Viridans	Streptococcus pseudopneumoniae	341932553	127667	104.4	0.9271
177_HINF	AMP_R#16,AUGM_SN#27,AZIT_SN#19,CEFUR_SN#27,CHLR_SN#34,LEV_SN#37,MOXFL_SN#35,SXT_SN#24,TRX_SN#31,	SPUT	Medical/Surgical	214	55.5	44	F	haemophilus influenza	Haemophilus influenzae	317449542	62726	101.61	0.979
428_EFLS	AMP_SN#1,ERYT_R#>4,GM500_SYNS#SYNS,PEN_SN#2,SM1000_SYNS#SYNS,VANC_SN#2,	TIS	Medical/Surgical	215	44.2	109	M	Enterococcus faecalis	Enterococcus faecalis	397335222	77118	19.3	0.992
429_PMIR	AMP_INT#16,ATM_SN#<=1,CAZ_SN#<=0.5,CEFPM_SN#<=0.25,CFZ_INT#4,CIP_R#>2,CTT_SN#<=16,CTX_SN#<=0.25,ERT_SN#<=0.12,GM_SN#<=4,LEV_INT#4,MER_SN#<=1,PIPTAZ_SN#<=8,SAM_SN#<=8,SXT_R#>4,TRX_SN#<=0.25,AMK_SN#<=16,AMP_SN#<=8,ATM_SN#<=1,CAZ_SN#<=0.5,CEFPM_SN#<=0.25,CFZ_INT#4,CIP_R#>2,CTT_SN#<=16,CTX_SN#<=0.25,ERT_SN#<=0.12,GM_SN#<=4,LEV_INT#4,MER_SN#<=1,PIPTAZ_SN#<=8,SAM_SN#<=8,SXT_R#>4,TRX_SN#<=0.25,	TIS	Medical/Surgical	215	44.2	109	M	Proteus mirabilis	Proteus mirabilis	172046403	140501	22.8	0.9939
430_PMIR	AMP_INT#16,ATM_SN#<=1,CAZ_SN#<=0.5,CEFPM_SN#<=0.25,CFZ_INT#4,CIP_R#>2,CTT_SN#<=16,CTX_SN#<=0.25,ERT_SN#<=0.12,GM_SN#<=4,LEV_INT#4,MER_SN#<=1,PIPTAZ_SN#<=8,SAM_SN#<=8,SXT_R#>4,TRX_SN#<=0.25,AMK_SN#<=16,AMP_SN#<=8,ATM_SN#<=1,CAZ_SN#<=0.5,CEFPM_SN#<=0.25,CFZ_INT#4,CIP_R#>2,CTT_SN#<=16,CTX_SN#<=0.25,ERT_SN#<=0.12,GM_SN#<=4,LEV_INT#4,MER_SN#<=1,PIPTAZ_SN#<=8,SAM_SN#<=8,SXT_R#>4,TRX_SN#<=0.25,	TIS	Medical/Surgical	215	44.2	109	M	Proteus mirabilis	Proteus mirabilis	172046403	125679	21.31	0.9939
676_SAUR		FLUID	Medical/Surgical	215	44.4	177	M	Staphylococcus aureus	Staphylococcus aureus	344176319	44424	27.82	0.9817
693_SAUR		FLUID	Medical/Surgical	215	44.4	178	M	Staphylococcus aureus	Staphylococcus aureus	545580417	42548	27.52	0.9848
700_PDEN	AMP_R#32,CLIN_R#>256,CTT_R#64,ERT_SN#1-SN,FLAG_SN#1,IMP_SN#1,MOXFL_INT#4-INT,PEN_R#>32,PIPTAZ_SN#<=0.016/4,TRX_R#>=64,	FLUID	Medical/Surgical	215	44.3	175	M	Prevotella bivia	Prevotella denticola	326944014	17441	10.58	0.743
268_RMUC		BAL	Critical Care	216	57.9	78	M	rothia mucilaginosa	Rothia mucilaginosa	283133067	314329	47.95	0.9535
273_ECOL	AMK_SN#<=16,AMP_R#>16,ATM_SN#<=1,CAZ_SN#<=0.5,CEFPM_SN#<=0.25,CFZ_R#>16,CIP_R#>2,CTT_SN#<=16,CTX_SN#<=0.25,ERT_SN#<=0.12,GM_R#>8,LEV_R#>4,MER_SN#<=1,PIPTAZ_R#>64,SAM_R#>16,SXT_R#>4,TOB_R#>8,TRX_SN#<=0.25,	BAL	Critical Care	216	57.9	78	M	Escherichia coli	Escherichia coli	595593103	68420	18.48	0.9749
274_SPSE		BAL	Critical Care	216	57.9	78	M	Strep Viridans	Streptococcus pseudopneumoniae	341932553	236161	39.04	0.8739
275_LPAR		BAL	Critical Care	216	57.9	78	M	Aerobic non-spore forming gram positive rod	Lactobacillus paracasei	585116425	57028	23.64	0.9863
291_EBAC		SPUT	Medical/Surgical	217	72.7	82	M	Lactose fermenter	Enterobacteriaceae bacterium	440045023	59483	16.23	0.8183
771_SOLI		BAL	Critical Care	218	60.2	203	M	Strep Viridans	Streptococcus oligofermentans	485078131	38275	11.95	0.8205
1277_EAER	AMP_R#>16,ATM_SN#<=1,CAZ_SN#<=0.5,CEFPM_SN#<=0.25,CFZ_R#8,CIP_SN#<=0.06,CTT_SN#<=16,CTX_SN#<=0.25,DOXY_SN#2,ERT_SN#<=0.12,FM_SN#<=32,GM_SN#<=4,LEV_SN#<=0.5,MER_SN#<=1,MOXFL_S2N#<=0.25,PIPTAZ_SN#<=8,SAM_SN#<=8,SXT_SN#<=2,TRX_SN#<=0.25,	URN	Neonatal	219	18	345	M	Enterobacter Aerogenes	Enterobacter aerogenes	334732565	98012	16.81	0.9871
1278_EAER		URN	Neonatal	219	18	345	M	Lactose fermenter	Enterobacter aerogenes	334732565	107294	20.71	0.986
1281_EAER	AMP_R#R,ATM_SN#<=1,CAZ_SN#<=0.5,CEFPM_SN#<=0.25,CFZ_R#R,CIP_SN#<=0.06,CTT_SN#<=16,CTX_SN#<=0.25,DOXY_SN#2,ERT_SN#<=0.12,FM_SN#<=32,GM_SN#<=4,LEV_SN#<=0.5,MER_SN#<=1,MOXFL_S2N#<=0.25,PIPTAZ_SN#<=8,SAM_SN#<=8,SXT_SN#<=2,TRX_SN#<=0.25,	URN	Neonatal	219	20	347	M	Enterobacter Aerogenes	Enterobacter aerogenes	443901024	50331	12.56	0.9994
1282_EAER	AMP_R#R,ATM_SN#<=1,CAZ_SN#<=0.5,CEFPM_SN#<=0.25,CFZ_R#R,CIP_SN#<=0.06,CTT_SN#<=16,CTX_SN#<=0.25,DOXY_SN#2,ERT_SN#<=0.12,FM_SN#<=32,GM_SN#<=4,LEV_SN#<=0.5,MER_SN#<=1,MOXFL_S2N#<=0.25,PIPTAZ_SN#<=8,SAM_SN#<=8,SXT_SN#<=2,TRX_SN#<=0.25,	URN	Neonatal	219	20	347	M	Enterobacter Aerogenes	Enterobacter aerogenes	334732565	123804	21.58	0.9883
1285_CVIT		VAG	Medical/Surgical	220	25	347	F	Diptheroid	Corynebacterium vitaeruminis	582018053	166915	21.97	0.7702
1286_SHAE		VAG	Medical/Surgical	220	25	347	F	Coagulase Negative Staphylococcus	Staphylococcus haemolyticus	68445725	70317	43.22	0.7536
57_SAUR	CFZ_SN#<=8,CLIN_R#>2,DZN_R#>4,DZN2_R#>8,ERYT_R#>4,FOXMR_SN#<=6,GM_R#>8,LEV_R#>4,MOXFL_R#>2,OXA_SN#0.5,SXT_R#>2,TET_SN#<=2,TRX_SN#4,VANC_SN#1,	SPUTIN	Medical/Surgical	221	78.4	15	M	Staphylococcus aureus	Staphylococcus aureus	545580417	55984	21.53	0.9794
82_SAUR	CFZ_SN#<=8,CLIN_R#>2,DZN_R#>4,DZN2_R#>8,ERYT_R#>4,FOXMR_SN#<=6,GM_R#>8,LEV_R#>4,MOXFL_R#2,OXA_SN#0.5,SXT_SN#1,TET_SN#<=2,TRX_SN#4,VANC_SN#1,	SPUT	Medical/Surgical	221	78.4	19	M	Staphylococcus aureus	Staphylococcus aureus	545580417	84081	21.63	0.9792
303_AMIM		WUND	Medical/Surgical	222	42.7	85	M	Beta hemolytic Streptococcus, group G	Advenella mimigardefordensis	575429797	73249	13.36	0.7213
304_MCAT		WUND	Medical/Surgical	222	42.7	85	M	presumptive Moraxella species	Moraxella catarrhalis	295919923	149083	143.24	0.8445
305_SMAL		WUND	Medical/Surgical	222	42.7	85	M	presumptive Moraxella species	Stenotrophomonas maltophilia	190010013	343449	45.9	0.9768
306_PMUL		WUND	Medical/Surgical	222	42.7	85	M	Pasturella canis	Pasteurella multocida	13400023	130121	38.91	0.8011
307_CHAL		WUND	Medical/Surgical	222	42.7	85	M	Aerobic non-spore forming gram positive rod	Corynebacterium halotolerans	451902131	255585	21.13	0.7909
324_MCAT		WUND	Medical/Surgical	222	42.7	85	M	presumptive Moraxella species	Moraxella catarrhalis	295919923	149062	48.53	0.8445
857_PAER	AMK_SN#<=16,CAZ_SN#4,CEFPM_SNC#4,CIP_R#>2,GM_SN#<=4,IMP_SN#4,LEV_R#>4,MER_R#>8,PIPTAZ_SN#16,TIM_INT#64,TOB_SN#<=2,	SPUT	Medical/Surgical	223	77.6	231	M	Pseudomonas aeruginosa	Pseudomonas aeruginosa	347302377	30507	16.95	0.9942
506_PEND	AMP_R#R,ATM_INT#8,CAZ_SN#<=0.5,CEFPM_SN#0.5,CFZ_R#>16,CIP_SN#<=0.06,CTT_INT#32,CTX_R#>2,ERT_R#>1,GM_SN#<=4,LEV_SN#<=0.5,MER_SN#<=1,PIPTAZ_SN#<=8,SAM_INT#16,SXT_SN#<=2,TRX_R#>2,	SPUT	Neonatal	224	48	1596	F	Serratia marcescens	Primary endosymbiont	573017271	24399	10.15	0.7859
507_ABAU		SPUT	Neonatal	224	48	134	F	Non-lactose fermenting gram negative rod	Acinetobacter baumannii	169150821	39816	28.7	0.7818
508_SMAR		SPUT	Neonatal	224	48	134	F	Non-lactose fermenting gram negative rod	Serratia marcescens	440050501	40335	10.88	0.8305
1069_SEPI		BLUD	Neonatal	225	4	289	F	Coagulase Negative Staphylococcus	Staphylococcus epidermidis	57636010	139684	36.4	0.8066
1321_SEPI		BAL	Critical Care	226	50.7	355	M	Coagulase Negative Staphylococcus	Staphylococcus epidermidis	27316888	61301	18.04	0.9978
650_ECOL	AMP_R#>16,ATM_SN#<=1,CAZ_SN#<=0.5,CEFPM_SN#<=0.25,CFZ_SN#<=2,CIP_SN#<=0.06,CTT_SN#<=16,CTX_SN#<=0.25,ERT_SN#<=0.12,GM_SN#<=4,LEV_SN#<=0.5,MER_SN#<=1,PIPTAZ_SN#<=8,SAM_INT#16,SXT_SN#<=2,TRX_SN#<=0.25,	BLUD	Neonatal	227	0	166	F	Escherichia coli	Escherichia coli	110341805	63091	17.11	0.9998
542_CAUR		SPUT	Medical/Surgical	228	65	146	M	Corynebacterium striatum	Corynebacterium aurimucosum	227452846	124638	14.8	0.7982
545_PAER	AMK_SN#<=16,CAZ_SN#1,CEFPM_SN#1,CIP_SN#<=0.06,GM_SN#<=4,IMP_SN#2,LEV_SN#<=0.5,MER_SN#<=1,PIPTAZ_SN#<=8,TIM_SN#<=16,TOB_SN#<=2,	SPUT	Medical/Surgical	228	65	146	M	Pseudomonas aeruginosa	Pseudomonas aeruginosa	575870901	139486	20.86	0.9942
546_SSON	AMP_R#R,ATM_SN#<=1,CAZ_SN#<=0.5,CEFPM_SN#<=0.25,CFZ_R#>16,CIP_SN#<=0.06,CTT_SN#<=16,CTX_SN#<=0.25,ERT_SN#<=0.12,GM_SN#<=4,LEV_SN#<=0.5,MER_SN#<=1,PIPTAZ_SN#<=8,SAM_SN#<=8,SXT_SN#<=2,TRX_SN#<=0.25,	SPUT	Medical/Surgical	228	65	146	M	Serratia marcescens	Shigella sonnei	73854091	134525	17.45	0.7637
567_SINT		FLUID	Medical/Surgical	228	65	145	M	Streptococcus milleri group	Streptococcus intermedius	537628144	146204	22.01	0.9179
157.rep1_MCAT		SPUT	Medical/Surgical	229	40.4	44	F	Moraxelic cateralius	Moraxella catarrhalis	295919923	143828	47.35	0.9946
157.rep2_MCAT		SPUT	Medical/Surgical	229	40.4	44	F	Moraxelic cateralius	Moraxella catarrhalis	295919923	140512	75.58	0.9938
465_EFCM	AMP_R#>8,DAP_SN#2,DOXY_SN#2,FM_INT#64,LEV_R#>4,LINEZ_SN#1,PEN_R#>8,SYNER_SN#0.5,TET_R#>8,VANC_R#>16,	URN	Critical Care	230	24.5	123	F	Enterococcus faecium	Enterococcus faecium	529202214	27746	25.18	0.9995
466_PDEN	AMK_SN#<=16,CAZ_SN#1,CEFPM_SN#1,CIP_SN#0.12,GM_SN#<=4,IMP_SN#1,LEV_SN#<=0.5,MER_SN#<=1,PIPTAZ_SN#<=8,TIM_INT#64,TOB_SN#4,	URN	Critical Care	230	24.5	123	F	Pseudomonas aeruginosa	Pseudomonas denitrificans	472247168	302211	25.36	0.8352
192_SAUR	CLIN_SN#<=0.25,DZN_SN#<=4,DZN2_SN#<=8,ERYT_SN#0.5,FOXMR_R#>6,GM_SN#<=4,LEV_SN#<=0.5,LINEZ_SN#2,MOXFL_SN#<=0.25,OXA_R#R,SXT_SN#<=0.5,TET_SN#<=2,VANC_SN#1,	SPUT	Medical/Surgical	231	55.5	50	M	Staphylococcus aureus	Staphylococcus aureus	545580417	55718	29.43	0.9828
201_SPSE		SPUT	Medical/Surgical	231	55.5	54	M	Neisseria	Streptococcus pseudopneumoniae	341932553	136997	33.01	0.8669
217_ECLO		SPUTIN	Medical/Surgical	231	55.5	59	M	enteric gram negative rod	Enterobacter cloacae	400173048	37594	12.87	0.9114
218_SAUR	CLIN_SN#<=0.25,DZN_SN#<=4,DZN2_SN#<=8,ERYT_SN#0.5,FOXMR_R#>6,GM_SN#<=4,LEV_SN#<=0.5,LINEZ_SN#2,MOXFL_SN#<=0.25,OXA_R#R,SXT_SN#<=0.5,TET_SN#<=2,VANC_SN#1,	SPUTIN	Medical/Surgical	231	55.5	59	M	Staphylococcus aureus	Staphylococcus aureus	545580417	33620	13.84	0.9817
206_SPSE		BAL	Critical Care	232	72.2	55	M	Strep Viridans	Streptococcus pseudopneumoniae	341932553	189743	64.15	0.8677
207_RMUC		BAL	Critical Care	232	72.2	55	M	rothia mucilaginosa	Rothia mucilaginosa	283133067	359456	53.74	0.945
209_HPAR		BAL	Critical Care	232	72.2	55	M	haemophilus parainfluenzae	Haemophilus parainfluenzae	301154649	203956	71.76	0.9414
922_EFLS	CFZ_SN#<=2,CLIN_SNC#<=0.25,DZN_R#>4,DZN2_R#>8,ERYT_R#>4,FOXMR_SN#<=6,GM_SN#<=4,LEV_SN#<=0.5,MOXFL_SN#<=0.25,OXA_SN#<=0.25,SXT_SN#<=0.5,TET_SN#<=2,TRX_SN#4,VANC_SN#1,	WUND	Neonatal	233	69	252	M	Enterococcus sp	Enterococcus faecalis	29350190	42089	19.2	0.9933
100_SEPI	CLIN_R#>2-R,DZN_HIDE#>4,DZN2_HIDE#>8,ERYT_R#>4-R,GM_INT#8-INT,LEV_R#>4-R,MOXFL_R#2-R,OXA_R#R,SXT_R#>2-R,TET_SN#<=2-SN,VANC_SN#1.5-SN,CLIN_R#>2,DZN_R#>4,DZN2_R#>8,ERYT_R#>4,GM_R#>8,LEV_R#4,MOXFL_INT#1,OXA_R#R,SXT_R#>2,TET_SN#<=2,VANC_SN#1.5,	BAL	Critical Care	234	60.3	27	M	Staphylococcus epidermidis	Staphylococcus epidermidis	27316888	64548	23.68	0.9948
73_SEPI		BAL	Critical Care	234	60.3	17	M	Coagulase Negative Staphylococcus	Staphylococcus epidermidis	27316888	82855	21.65	0.9968
74_SPSE	LEV_SN#2,MOXFL_S2N#0.25,PEN_R#>32,TRX_R#16,CLIN_SN#30,ERYT_R#14,VANC_SN#25,LEV_SN#1,MOXFL_S2N#0.25,PEN_R#>32,TRX_R#16,CLIN_SN#28,ERYT_INT#16,VANC_SN#21,	BAL	Critical Care	234	60.3	17	M	Strep Viridans	Streptococcus pseudopneumoniae	341932553	96668	18.13	0.8266
75_SPSE	LEV_SN#2,MOXFL_S2N#0.25,PEN_R#>32,TRX_R#16,CLIN_SN#30,ERYT_R#14,VANC_SN#25,LEV_SN#1,MOXFL_S2N#0.25,PEN_R#>32,TRX_R#16,CLIN_SN#28,ERYT_INT#16,VANC_SN#21,	BAL	Critical Care	234	60.3	17	M	Strep Viridans	Streptococcus pseudopneumoniae	341932553	33732	15.77	0.9293
91_SEPI		BAL	Critical Care	234	60.3	27	M	Coagulase Negative Staphylococcus	Staphylococcus epidermidis	27316888	73495	26.14	0.9982
92_SEPI		BAL	Critical Care	234	60.3	27	M	Coagulase Negative Staphylococcus	Staphylococcus epidermidis	27316888	71895	28.87	0.9952
86_EAER	AMP_R#>16,ATM_SN#<=1,CAZ_SN#<=0.5,CEFPM_SN#<=0.25,CFZ_R#>16,CIP_SN#<=0.06,CTT_SN#<=16,CTX_SN#<=0.25,DOXY_SN#2,ERT_SN#<=0.12,FM_SN#<=32,GM_SN#<=4,LEV_SN#<=0.5,MER_SN#<=1,MOXFL_S2N#<=0.25,PIPTAZ_SN#<=8,SAM_INT#16,SXT_SN#<=2,TRX_SN#<=0.25,	URN	Critical Care	235	77.4	24	M	Enterobacter Aerogenes	Enterobacter aerogenes	334732565	55350	10.99	0.9672
1325_EFLS		WUND	Critical Care	236	67.5	360	F	Enterococcus sp	Enterococcus faecalis	29350190	36637	12.5	0.9999
1326_PMIR		WUND	Critical Care	236	67.5	360	F	Proteus species	Proteus mirabilis	172046403	27655	8.63	0.9944
1327_CAUR		WUND	Critical Care	236	67.5	360	F	Diptheroid	Corynebacterium aurimucosum	227452846	107907	40.85	0.7936
1328_SHAE		WUND	Critical Care	236	67.5	360	F	Coagulase Negative Staphylococcus	Staphylococcus haemolyticus	68445725	38197	27.43	0.998
1329_CAUR		WUND	Critical Care	236	67.5	360	F	Diptheroid	Corynebacterium aurimucosum	227452846	88569	33.2	0.7891
1330_PMIR		WUND	Critical Care	236	67.5	360	F	Proteus species	Proteus mirabilis	172046403	66281	16.12	0.9949
1331_KPNE		WUND	Critical Care	236	67.5	360	F	Lactose fermenter	Klebsiella pneumoniae	206564770	46259	12.77	0.9572
1332_PDEN		WUND	Critical Care	236	67.5	360	F	Pseudomonas species	Pseudomonas denitrificans	472247168	149831	31.65	0.8358
1333_EFLS		WUND	Critical Care	236	67.5	360	F	Enterococcus sp	Enterococcus faecalis	397335222	75173	49.9	0.9899
549_PAER		BAL	Critical Care	237	80.4	149	M	Pseudomonas aeruginosa	Pseudomonas aeruginosa	575870901	86459	11	0.9904
550_SOLI		BAL	Critical Care	237	80.4	149	M	Strep Viridans	Streptococcus oligofermentans	485078131	144578	17.64	0.839
596_SEPI		FLUID	Critical Care	237	80.5	155	M	Coagulase Negative Staphylococcus	Staphylococcus epidermidis	27316888	31445	10.58	0.9956
498_SMAL	AMK_R2N#>64,ATM_R2N#>128,CAZ_R#64,CEFPM_R2N#>32,CHLR_R#32,CIP_R2N#8,COL_R2N#8,GM_R2N#>64,IMP_R2N#>32,LEV_R#8,MER_R2N#>32,MIN_SN#2,PIPTAZ_R2N#>128,SXT_SN#1,TIM_R#128,TOB_R2N#256,	SPUT	Medical/Surgical	238	22.5	132	F	Stenotrophomonas maltophilia	Stenotrophomonas maltophilia	190010013	86118	14.73	0.9843
499_PAER	AMK_INT#32,ATM_R#>128,CAZ_R#>64,CEFPM_R#>32,CHLR_R2N#64,CIP_INT#2,COL_SN#1,GM_INT#8,IMP_R#32,LEV_INT#4,MER_R#32,MIN_R2N#8,PIPTAZ_R#>128,SXT_R2N#>4,TIM_R#>128,TOB_SN#2,	SPUT	Medical/Surgical	238	22.5	132	F	Pseudomonas aeruginosa	Pseudomonas aeruginosa	575870901	98026	7.82	0.9905
846_SAGA	MOXFL_S2N#0.125-S2N,CLIN_SN#25,ERYT_SN#29,LEV_SN#22,PEN_SN#27,TRX_SN#30,VANC_SN#20,	BLUD	Neonatal	239	28	228	F	Beta hemolytic Streptococcus, group B	Streptococcus agalactiae	76561771	53840	18.54	0.9967
136_EFLS		BAL	Critical Care	240	49.8	40	F	Enterococcus sp	Enterococcus faecalis	323478858	81647	46.47	0.9906
185_EFCM		AUTOSP	Critical Care	240	49.8	46	F	Enterococcus faecium	Enterococcus faecium	529202214	29912	50.62	0.9999
186_LRHA		AUTOSP	Critical Care	240	49.8	46	F	Aerobic non-spore forming gram positive rod	Lactobacillus rhamnosus	257146922	71931	53.8	0.9786
516_BAMY		CSFPC	Medical/Surgical	241	53.4	128	F	bacillus species not anthracis	Bacillus amyloliquefaciens	589090877	370352	26.64	0.7905
1122_SAUR	CFZ_SN#<=2,CLIN_SN#<=0.25,DZN_SN#<=4,DZN2_SN#<=8,ERYT_SN#0.5,FOXMR_SN#<=6,GM_SN#<=4,LEV_SN#<=0.5,MOXFL_SN#<=0.25,OXA_SN#0.5,SXT_SN#<=0.5,TET_SN#<=2,TRX_SN#4,VANC_SN#1,	BALB	Medical/Surgical	242	30.3	305	M	Staphylococcus aureus	Staphylococcus aureus	545580417	52818	58.4	0.9867
1139.rep1_SAUR	CFZ_SN#<=2,CLIN_SN#<=0.25,DZN_SN#<=4,DZN2_SN#<=8,ERYT_SN#0.5,FOXMR_SN#<=6,GM_SN#<=4,LEV_SN#<=0.5,MOXFL_SN#<=0.25,OXA_SN#0.5,SXT_SN#<=0.5,TET_SN#<=2,TRX_SN#4,VANC_SN#1,	SPUT	Medical/Surgical	242	30.3	311	M	Staphylococcus aureus	Staphylococcus aureus	344176319	51999	19.84	0.9818
1139.rep2_SAUR	CFZ_SN#<=2,CLIN_SN#<=0.25,DZN_SN#<=4,DZN2_SN#<=8,ERYT_SN#0.5,FOXMR_SN#<=6,GM_SN#<=4,LEV_SN#<=0.5,MOXFL_SN#<=0.25,OXA_SN#0.5,SXT_SN#<=0.5,TET_SN#<=2,TRX_SN#4,VANC_SN#1,	SPUT	Medical/Surgical	242	30.3	311	M	Staphylococcus aureus	Staphylococcus aureus	150373012	48753	19.31	0.9992
1144_SEPI		BLUD	Medical/Surgical	242	30.3	308	M	Coagulase Negative Staphylococcus	Staphylococcus epidermidis	27316888	60871	25.98	0.9978
294_SPSE		BLUD	Critical Care	243	60.9	82	M	Staphylococcus aureus	Streptococcus pseudopneumoniae	341932553	87640	55.17	0.9299
295_SEPI		BAL	Critical Care	243	60.9	82	M	Strep Viridans	Staphylococcus epidermidis	27316888	63580	59.37	0.9954
296_SEPI		BAL	Critical Care	243	60.9	82	M	Coagulase Negative Staphylococcus	Staphylococcus epidermidis	27316888	56044	28.15	0.9985
253_EFLS	AMP_SN#1,FM_SN#<=32,LEV_SN#1,PEN_SN#4,TET_R#>8,VANC_SN#1,	URN	Medical/Surgical	244	54.4	69	F	Enterococcus faecalis	Enterococcus faecalis	323478858	49986	17.87	0.9909
1142_SEPI	CLIN_R#>2,DZN_R#>4,DZN2_R#>8,ERYT_R#>4,GM_SN#<=4,LEV_SN#<=0.5,MOXFL_SN#<=0.25,OXA_R#R,SXT_SN#<=0.5,TET_SN#<=2,VANC_SN#1.5,	BLUD	Neonatal	245	14	306	F	Coagulase Negative Staphylococcus	Staphylococcus epidermidis	27316888	76907	30.65	0.9957
1143_SEPI		BLUD	Neonatal	245	17	309	F	Coagulase Negative Staphylococcus	Staphylococcus epidermidis	27316888	48764	14.44	0.995
1187_ECOL		TASP	Neonatal	245	31	323	F	Escherichia coli	Escherichia coli	85674274	112562	19.27	0.9713
1225_ECOL	AMP_SN#<=8,ATM_SN#<=1,CAZ_SN#<=0.5,CEFPM_SN#<=0.25,CFZ_SN#<=2,CIP_SN#<=0.06,CTT_SN#<=16,CTX_SN#<=0.25,ERT_SN#<=0.12,GM_SN#<=4,LEV_SN#<=0.5,MER_SN#<=1,PIPTAZ_SN#<=8,SAM_SN#<=8,SXT_SN#<=2,TRX_SN#<=0.25,	SPUT	Neonatal	245	41	333	F	Escherichia coli	Escherichia coli	312944605	38897	9.92	0.9922
502_ECOL	AMP_SN#<=8,ATM_SN#<=1,CAZ_SN#<=0.5,CEFPM_SN#<=0.25,CFZ_SN#<=2,CIP_SN#<=0.06,CTT_SN#<=16,CTX_SN#<=0.25,ERT_SN#<=0.12,GM_SN#<=4,LEV_SN#<=0.5,MER_SN#<=1,PIPTAZ_SN#<=8,SAM_SN#<=8,SXT_SN#<=2,TRX_SN#<=0.25,	FLUID	Medical/Surgical	246	82	131	F	Escherichia coli	Escherichia coli	85674274	116630	11.16	0.9684
1025_SMAL	CAZ_SN#4,IMP_R#>8,LEV_SN#<=0.5,MIN_SN#<=1,MOXFL_S2N#<=0.25,SXT_SN#<=2,TIM_SN#<=16,	SPUTIN	Medical/Surgical	247	64.8	284	M	Stenotrophomonas maltophilia	Stenotrophomonas maltophilia	190010013	18167	12.53	0.9839
1027_ECLO		SPUTIN	Medical/Surgical	247	64.8	284	M	Lactose fermenter	Enterobacter cloacae	400173048	34089	14.12	0.9088
1030_SMAL		SPUTIN	Medical/Surgical	247	64.8	284	M	Non-lactose fermenting gram negative rod	Stenotrophomonas maltophilia	190010013	37431	20.59	0.9841
995_ECLO		BAL	Medical/Surgical	247	64.8	278	M	enteric gram negative rod	Enterobacter cloacae	400173048	77657	21.34	0.9088
999_EFCM	AMP_R#>8,DAP_SN#4,DOXY_SN#4,ERYT_R#>4,GM500_SYNS#SYNS,LINEZ_SN#2,PEN_R#>8,SM1000_SYNS#SYNS,SYNER_SN#0.5,VANC_R#>16,	ABDF	Medical/Surgical	247	64.8	278	M	Enterococcus faecium	Enterococcus faecium	378937014	21723	28.5	0.9969
484_SAUR	CLIN_SN#<=0.25,DZN_SN#<=4,DZN2_SN#<=8,ERYT_R#>4,FOXMR_R#>6,GM_SN#<=4,LEV_SN#<=0.5,LINEZ_SN#4,MOXFL_SN#<=0.25,OXA_R#R,SXT_SN#<=0.5,TET_SN#<=2,VANC_SN#1.5,	SPUT	Medical/Surgical	248	28.8	129	F	Staphylococcus aureus	Staphylococcus aureus	298693322	34835	10.54	0.9865
473_RMUC		BW	Critical Care	249	73.3	126	F	rothia mucilaginosa	Rothia mucilaginosa	283133067	102154	12.34	0.8903
965_EAER	AMP_R#>16,ATM_SN#<=1,CAZ_SN#<=0.5,CEFPM_SN#<=0.25,CFZ_R#8,CIP_SN#<=0.06,CTT_SN#<=16,CTX_SN#<=0.25,DOXY_SN#2,ERT_SN#<=0.12,FM_SN#<=32,GM_SN#<=4,LEV_SN#<=0.5,MER_SN#<=1,MOXFL_S2N#<=0.25,PIPTAZ_SN#<=8,SAM_SN#<=8,SXT_SN#<=2,TRX_SN#<=0.25,	URN	Medical/Surgical	250	57	266	F	Enterobacter Aerogenes	Enterobacter aerogenes	334732565	73033	28.96	0.9888
1341_SEPI	CLIN_SN#<=0.25-SN,DZN_SN#<=4,DZN2_SN#<=8,ERYT_SN#0.5-SN,GM_SN#<=4-SN,LEV_SN#<=0.5-SN,MOXFL_SN#<=0.25-SN,OXA_SN#SN,SXT_SN#<=0.5-SN,TET_SN#<=2-SN,VANC_SN#1-SN,	BLUD	Neonatal	251	0	364	M	Staphylococcus capitis	Staphylococcus epidermidis	57636010	200888	16.34	0.8019
328_RMUC		BAL	Critical Care	252	69.9	89	M	rothia mucilaginosa	Rothia mucilaginosa	283133067	24509	11.59	0.9543
329_RMUC		BAL	Critical Care	252	69.9	89	M	rothia mucilaginosa	Rothia mucilaginosa	283133067	72424	39.1	0.9552
330_SPSE		BAL	Critical Care	252	69.9	89	M	Strep Viridans	Streptococcus pseudopneumoniae	341932553	34424	31.68	0.9223
331_TPYO		BAL	Critical Care	252	69.9	89	M	Aerobic non-spore forming gram positive rod	Trueperella pyogenes	604188329	308436	29.74	0.7243
624_ECLO		BALB	Critical Care	253	69.4	163	F	enteric gram negative rod	Enterobacter cloacae	400173048	63316	17.23	0.8942
625_KOXY		BALB	Critical Care	253	69.4	163	F	Lactose fermenter	Klebsiella oxytoca	365906294	36716	9.65	0.9421
626_SENT		BALB	Critical Care	253	69.4	163	F	Lactose fermenter	Salmonella enterica	604181178	84125	21.24	0.7839
627_ECLO		BALB	Critical Care	253	69.4	163	F	Lactose fermenter	Enterobacter cloacae	400173048	68093	15.25	0.9153
628_KOXY	AMP_R#R,ATM_SN#<=1,CAZ_SN#<=0.5,CEFPM_SN#<=0.25,CFZ_SN#<=2,CIP_SN#<=0.06,CTT_SN#<=16,CTX_SN#<=0.25,ERT_SN#<=0.12,GM_SN#<=4,LEV_SN#<=0.5,MER_SN#<=1,PIPTAZ_SN#<=8,SAM_SN#<=8,SXT_SN#<=2,TRX_SN#<=0.25,	BAL	Critical Care	253	69.4	163	F	Klebsiella oxytoca	Klebsiella oxytoca	365906294	21951	7.82	0.9317
629_ECLO	AMP_R#>16,ATM_SN#<=1,CAZ_SN#<=0.5,CEFPM_SN#<=0.25,CFZ_R#>16,CIP_SN#<=0.06,CTT_SN#<=16,CTX_SN#<=0.25,ERT_SN#<=0.12,GM_SN#<=4,LEV_SN#<=0.5,MER_SN#<=1,PIPTAZ_SN#<=8,SAM_INT#16,SXT_SN#<=2,TRX_SN#<=0.25,AMP_R#>16,ATM_R#>8,CAZ_R#>16,CEFPM_SNC#2,CFZ_R#>16,CIP_SN#<=0.06,CTT_R#>32,CTX_R#>2,ERT_SN#0.25,GM_SN#<=4,LEV_SN#<=0.5,MER_SN#<=1,PIPTAZ_R#>64,SAM_R#>16,SXT_SN#<=2,TRX_R#>2,	BAL	Critical Care	253	69.4	163	F	Enterobacter Asburiae	Enterobacter cloacae	400173048	113495	26.02	0.9119
630_ECLO	AMP_R#>16,ATM_SN#<=1,CAZ_SN#<=0.5,CEFPM_SN#<=0.25,CFZ_R#>16,CIP_SN#<=0.06,CTT_SN#<=16,CTX_SN#<=0.25,ERT_SN#<=0.12,GM_SN#<=4,LEV_SN#<=0.5,MER_SN#<=1,PIPTAZ_SN#<=8,SAM_INT#16,SXT_SN#<=2,TRX_SN#<=0.25,AMP_R#>16,ATM_R#>8,CAZ_R#>16,CEFPM_SNC#2,CFZ_R#>16,CIP_SN#<=0.06,CTT_R#>32,CTX_R#>2,ERT_SN#0.25,GM_SN#<=4,LEV_SN#<=0.5,MER_SN#<=1,PIPTAZ_R#>64,SAM_R#>16,SXT_SN#<=2,TRX_R#>2,	BAL	Critical Care	253	69.4	163	F	Enterobacter Asburiae	Enterobacter cloacae	295095013	80353	20.92	0.8712
631_SCON		BAL	Critical Care	253	69.4	163	F	Strep Viridans	Streptococcus constellatus	537626389	296563	20.84	0.9131
896_BCER		BLUD	Critical Care	254	35	245	F	bacillus species not anthracis	Bacillus cereus	401794054	20160	12.77	0.9931
906_LRHA		URN	Critical Care	254	35	244	F	Lactobacillus sp.	Lactobacillus rhamnosus	355393429	28880	20.23	0.9987
910_BCER	CHLR_SN#8-SN,CLIN_SN#0.5-SN,ERYT_SN#0.125-SN,GM_SN#0.5-SN,PEN_R#>32-R,SXT_SN#2/38-SN,TET_SN#2-SN,TRX_R#>32,VANC_SN#2-SN,	BLUD	Critical Care	254	35	244	F	bacillus species not anthracis	Bacillus cereus	401794054	25001	14.06	0.9932
251_SAUR	CLIN_SN#<=0.25,DZN_SN#<=4,DZN2_SN#<=8,ERYT_R#>4,FOXMR_R#>6,GM_SN#<=4,LEV_R#>4,LINEZ_SN#2,MOXFL_R#2,OXA_R#R,SXT_SN#<=0.5,TET_SN#<=2,VANC_SN#1,	SPUT	Medical/Surgical	255	48.3	68	F	Staphylococcus aureus	Staphylococcus aureus	160367075	46529	25.93	1
1072_ECOL	AMK_SN#<=16,AMP_R#>16,ATM_SN#<=1,CAZ_SN#<=0.5,CEFPM_SN#<=0.25,CFZ_R#8,CIP_SN#<=0.06,CTT_SN#<=16,CTX_SN#<=0.25,DOXY_SN#<=1,ERT_SN#<=0.12,FM_SN#<=32,GM_INT#8,LEV_SN#<=0.5,MER_SN#<=1,MOXFL_S2N#<=0.25,PIPTAZ_SN#<=8,SAM_R#>16,SXT_SN#<=2,TOB_R#>8,TRX_SN#<=0.25,	URN	Medical/Surgical	256	69.8	293	F	Escherichia coli	Escherichia coli	554510692	2451	11.02	0.9528
652_SEPI		BAL	Medical/Surgical	257	49.5	171	F	Coagulase Negative Staphylococcus	Staphylococcus epidermidis	57636010	60537	43.77	0.9932
279_PAER		BLUD	Medical/Surgical	258	66.5	78	F	Pseudomonas aeruginosa	Pseudomonas aeruginosa	575870901	53904	13.54	0.9904
280_SMAR		BLUD	Medical/Surgical	258	66.5	78	F	Serratia marcescens	Serratia marcescens	440050501	212292	51.05	0.8469
286_SMAR	AMP_R#R,ATM_SN#<=1,CAZ_SN#<=0.5,CEFPM_SN#<=0.25,CFZ_R#16,CIP_SN#0.12,CTT_SN#<=16,CTX_SN#<=0.25,ERT_SN#<=0.12,GM_SN#<=4,LEV_SN#<=0.5,MER_SN#<=1,PIPTAZ_SN#<=8,SAM_SN#<=8,SXT_SN#<=2,TRX_SN#<=0.25,	TIP	Medical/Surgical	258	66.5	80	F	Serratia marcescens	Serratia marcescens	440050501	213464	52.63	0.8306
287_SMAR		PBLUD	Medical/Surgical	258	66.5	78	F	Serratia marcescens	Serratia marcescens	440050501	213464	50.56	0.8324
290_SMAR		PBLUD	Medical/Surgical	258	66.5	78	F	Serratia marcescens	Serratia marcescens	440050501	166357	23.7	0.8347
293_PDEN	AMK_SN#<=16,CAZ_R#>16,CEFPM_R#>16,CIP_R#>2,GM_R#>8,IMP_R#>8,LEV_R#>4,MER_R#>8,PIPTAZ_R#>64,TIM_R#>64,TOB_R#>8,	BLUD	Medical/Surgical	258	66.5	79	F	Pseudomonas aeruginosa	Pseudomonas denitrificans	472247168	19534	11.54	0.8328
294_SMAR	AMP_R#R,ATM_SN#<=1,CAZ_SN#<=0.5,CEFPM_SN#<=0.25,CFZ_R#16,CIP_SN#0.12,CTT_SN#<=16,CTX_SN#<=0.25,ERT_SN#<=0.12,GM_SN#<=4,LEV_SN#<=0.5,MER_SN#<=1,PIPTAZ_SN#<=8,SAM_SN#<=8,SXT_SN#<=2,TRX_SN#<=0.25,	BAL	Medical/Surgical	258	66.5	79	F	Serratia marcescens	Serratia marcescens	440050501	170879	46.59	0.8468
311_SMAR	AMK_SN#<=16,AMP_R#R,ATM_SN#<=1,CAZ_SN#<=0.5,CEFPM_SN#<=0.25,CFZ_R#>16,CIP_SN#0.12,CTT_SN#<=16,CTX_SN#<=0.25,ERT_SN#0.016-SN,GM_SN#<=4,LEV_SN#<=0.5,MER_SN#<=1,PIPTAZ_SN#<=8,SAM_SN#<=8,SXT_SN#<=2,TRX_SN#<=0.25,	BLUD	Medical/Surgical	258	66.5	81	F	Serratia marcescens	Serratia marcescens	440050501	84922	15.23	0.8469
458_SEPI		SPUTIN	Critical Care	259	33.9	122	M	Coagulase Negative Staphylococcus	Staphylococcus epidermidis	27316888	81929	32.6	0.9954
500_KPNE		BAL	Critical Care	259	33.9	134	M	Lactose fermenter	Klebsiella pneumoniae	499527875	95455	12.63	0.9932
501_KPNE	AMP_R#>16,ATM_SN#<=1,CAZ_SN#<=0.5,CEFPM_SN#<=0.25,CFZ_SN#<=2,CIP_SN#<=0.06,CTT_SN#<=16,CTX_SN#<=0.25,ERT_SN#<=0.12,GM_SN#<=4,LEV_SN#<=0.5,MER_SN#<=1,PIPTAZ_SN#<=8,SAM_SN#<=8,SXT_SN#<=2,TRX_SN#<=0.25,	SPUT	Critical Care	259	33.9	133	M	Klebsiella pneumoniae	Klebsiella pneumoniae	499527875	74119	12.6	0.9896
535_SEPI		TIP	Critical Care	259	33.9	148	M	Coagulase Negative Staphylococcus	Staphylococcus epidermidis	27316888	64581	40.37	0.9986
887_KPNE	AMP_R#>16,ATM_SN#<=1,CAZ_SN#<=0.5,CEFPM_SN#<=0.25,CFZ_INT#4,CIP_SN#0.5,CTT_SN#<=16,CTX_SN#<=0.25,DOXY_R#>8,ERT_SN#<=0.12,FM_R#>64,GM_SN#<=4,LEV_SN#1,MER_SN#<=1,MOXFL_R2N#1,PIPTAZ_SN#<=8,SAM_SN#<=8,SXT_SN#<=2,TRX_SN#<=0.25,	URN	Critical Care	259	34.2	239	M	Klebsiella pneumoniae	Klebsiella pneumoniae	569550235	57139	16.2	0.9923
934_SEPI		BLUD	Critical Care	259	34.2	254	M	Coagulase Negative Staphylococcus	Staphylococcus epidermidis	27316888	62444	50.77	0.9956
935_SEPI		BLUD	Critical Care	259	34.2	254	M	Coagulase Negative Staphylococcus	Staphylococcus epidermidis	57636010	59893	40.78	0.9944
456_ECOL	AMP_R#>16,ATM_INT#8,CAZ_SN#4,CEFPM_SNC#4,CFZ_R#>16,CIP_SN#<=0.06,CTT_SN#<=16,CTX_R#>2,DOXY_INT#8,ERT_SN#<=0.12,FM_SN#<=32,GM_SN#<=4,LEV_SN#<=0.5,MER_SN#<=1,MOXFL_S2N#<=0.25,PIPTAZ_SN#<=8,SAM_SN#<=8,SXT_R#>4,TRX_R#>2,	URN	Critical Care	260	65.3	122	F	Escherichia coli	Escherichia coli	595593103	109981	14.1	0.9761
469_SPSE		BAL	Critical Care	261	40.8	123	F	Strep Viridans	Streptococcus pseudopneumoniae	341932553	111204	21.22	0.8239
470_RMUC		BAL	Critical Care	261	40.8	123	F	rothia mucilaginosa	Rothia mucilaginosa	283133067	390546	24.38	0.9566
475_SEPI		BAL	Critical Care	261	40.8	126	F	Coagulase Negative Staphylococcus	Staphylococcus epidermidis	27316888	72489	30.84	0.9957
476_GVAG		BAL	Critical Care	261	40.8	126	F	Strep Viridans	Gardnerella vaginalis	283440973	127193	45.49	0.7545
477_SEPI		BAL	Critical Care	261	40.8	126	F	Coagulase Negative Staphylococcus	Staphylococcus epidermidis	27316888	72489	28.64	0.9957
7_ECOL		URN	Medical/Surgical	262	73.5	1463	M	Escherichia coli	Escherichia coli	85674274	113033	15.49	0.9861
350_GVAG		BAL	Critical Care	263	63.7	94	M	Strep Viridans	Gardnerella vaginalis	283440973	145352	50.77	0.7537
352_XCEL		BAL	Critical Care	263	63.7	94	M	Aerobic non-spore forming gram positive rod	Xylanimonas cellulosilytica	269303491	89619	14.94	0.7686
551_SEPI		BAL	Medical/Surgical	264	69.3	149	M	Coagulase Negative Staphylococcus	Staphylococcus epidermidis	27316888	23735	7.84	0.996
1054_ABAU		BAL	Critical Care	265	52.6	289	M	Non-lactose fermenting gram negative rod	Acinetobacter baumannii	564739229	28310	8.94	0.98
1055_CURE		BAL	Critical Care	265	52.6	289	M	Diptheroid	Corynebacterium urealyticum	171850984	95387	33.65	0.7948
1056_SEPI		BAL	Critical Care	265	52.6	289	M	Coagulase Negative Staphylococcus	Staphylococcus epidermidis	27316888	64517	52.93	0.9966
966_ECOL	AMP_SN#<=8,ATM_SN#<=1,CAZ_SN#<=0.5,CEFPM_SN#<=0.25,CFZ_SN#<=2,CIP_SN#<=0.06,CTT_SN#<=16,CTX_SN#<=0.25,DOXY_SN#2,ERT_SN#<=0.12,FM_SN#<=32,GM_SN#<=4,LEV_SN#<=0.5,MER_SN#<=1,MOXFL_S2N#<=0.25,PIPTAZ_SN#<=8,SAM_SN#<=8,SXT_SN#<=2,TRX_SN#<=0.25,	URN	Critical Care	266	55.1	267	F	Escherichia coli	Escherichia coli	218430358	61622	20.81	0.9983
905_EFLS	AMP_SN#1,FM_SN#<=32,LEV_SN#2,PEN_SN#4,TET_R#>8,VANC_SN#1,	URN	Medical/Surgical	267	80.4	243	M	Enterococcus faecalis	Enterococcus faecalis	327533853	37991	17.18	0.9917
978_SEPI		URN	Critical Care	268	84.1	277	M	Coagulase Negative Staphylococcus	Staphylococcus epidermidis	27316888	70313	49.4	0.996
1257_SAUR		BLUD	Critical Care	269	51.8	339	M	Staphylococcus aureus	Staphylococcus aureus	49240382	61958	26.72	0.9998
1258_SAUR		BLUD	Critical Care	269	51.8	338	M	Staphylococcus aureus	Staphylococcus aureus	49240382	61958	19.45	0.9998
1259_SAUR		BLUD	Critical Care	269	51.8	338	M	Staphylococcus aureus	Staphylococcus aureus	150373012	66173	25.37	0.9767
1264_SAUR		BLUD	Critical Care	269	51.8	339	M	Staphylococcus aureus	Staphylococcus aureus	595636499	80285	29.98	0.9665
283_ECOL	AMP_SN#<=8,ATM_SN#<=1,CAZ_SN#<=0.5,CEFPM_SN#<=0.25,CFZ_SN#<=2,CIP_SN#<=0.06,CTT_SN#<=16,CTX_SN#<=0.25,DOXY_SN#<=1,ERT_SN#<=0.12,FM_SN#<=32,GM_SN#<=4,LEV_SN#<=0.5,MER_SN#<=1,MOXFL_S2N#<=0.25,PIPTAZ_SN#<=8,SAM_SN#<=8,SXT_SN#<=2,TRX_SN#<=0.25,AMP_SN#<=8,ATM_SN#<=1,CAZ_SN#<=0.5,CEFPM_SN#<=0.25,CFZ_SN#<=2,CIP_SN#<=0.06,CTT_SN#<=16,CTX_SN#<=0.25,DOXY_SN#4,ERT_SN#<=0.12,FM_SN#<=32,GM_SN#<=4,LEV_SN#<=0.5…	URN	Medical/Surgical	270	29.7	79	F	Escherichia coli	Escherichia coli	85674274	69711	51.26	0.978
284_ECOL	AMP_SN#<=8,ATM_SN#<=1,CAZ_SN#<=0.5,CEFPM_SN#<=0.25,CFZ_SN#<=2,CIP_SN#<=0.06,CTT_SN#<=16,CTX_SN#<=0.25,DOXY_SN#<=1,ERT_SN#<=0.12,FM_SN#<=32,GM_SN#<=4,LEV_SN#<=0.5,MER_SN#<=1,MOXFL_S2N#<=0.25,PIPTAZ_SN#<=8,SAM_SN#<=8,SXT_SN#<=2,TRX_SN#<=0.25,AMP_SN#<=8,ATM_SN#<=1,CAZ_SN#<=0.5,CEFPM_SN#<=0.25,CFZ_SN#<=2,CIP_SN#<=0.06,CTT_SN#<=16,CTX_SN#<=0.25,DOXY_SN#4,ERT_SN#<=0.12,FM_SN#<=32,GM_SN#<=4,LEV_SN#<=0.5…	URN	Medical/Surgical	270	29.7	79	F	Escherichia coli	Escherichia coli	85674274	63115	21.44	0.9771
1095_SAUR	CFZ_SN#<=2,DZN_R#>4,DZN2_R#>8,FM_SN#<=32,FOXMR_SN#<=6,GM_SN#<=4,LEV_R#>4,MOXFL_R#>4,OXA_SN#0.5,SXT_SN#<=0.5,TET_SN#<=2,TRX_SN#4,VANC_SN#1,	URN	Medical/Surgical	271	50.9	301	F	Staphylococcus aureus	Staphylococcus aureus	149944932	51329	32.47	0.9999
1117_TPYO		WUND	Medical/Surgical	271	50.9	300	F	Missing data	Trueperella pyogenes	604188329	34085	43.42	0.7363
1118_SHAE		WUND	Medical/Surgical	271	50.9	300	F	Coagulase Negative Staphylococcus	Staphylococcus haemolyticus	68445725	102510	40.95	0.8158
1120_SAUR		BLUD	Medical/Surgical	271	50.9	301	F	Staphylococcus aureus	Staphylococcus aureus	149944932	46569	32.66	0.9988
1121_SAUR	CFZ_SN#<=2,CLIN_SNC#<=0.25,DZN_R#>4,DZN2_R#>8,ERYT_R#>4,FOXMR_SN#<=6,GM_SN#<=4,LEV_R#>4,MOXFL_R#>4,OXA_SN#0.5,SXT_SN#<=0.5,TET_SN#<=2,TRX_SN#4,VANC_SN#1,	BLUD	Medical/Surgical	271	50.9	301	F	Staphylococcus aureus	Staphylococcus aureus	298693322	51329	60.27	0.981
690_ECOL	AMP_R#>16,ATM_SN#<=1,CAZ_SN#<=0.5,CEFPM_SN#<=0.25,CFZ_SN#<=2,CIP_SN#<=0.06,CTT_SN#<=16,CTX_SN#<=0.25,DOXY_SN#<=1,ERT_SN#<=0.12,FM_SN#<=32,GM_SN#<=4,LEV_SN#<=0.5,MER_SN#<=1,MOXFL_S2N#<=0.25,PIPTAZ_SN#<=8,SAM_SN#<=8,SXT_SN#<=2,TRX_SN#<=0.25,	URN	Medical/Surgical	272	20	180	F	Escherichia coli	Escherichia coli	110341805	33952	12.2	0.9897
121_ECOL	AMP_SN#<=8,ATM_SN#<=1,CAZ_SN#<=0.5,CEFPM_SN#<=0.25,CFZ_SN#<=2,CIP_SN#<=0.06,CTT_SN#<=16,CTX_SN#<=0.25,ERT_SN#<=0.12,GM_SN#<=4,LEV_SN#<=0.5,MER_SN#<=1,PIPTAZ_SN#<=8,SAM_SN#<=8,SXT_SN#<=2,TRX_SN#<=0.25,	BLUD	Neonatal	273	14	32	F	Escherichia coli	Escherichia coli	85674274	117758	26.66	0.9714
219_ABAU		BLUD	Medical/Surgical	274	Missing Data	Missing Data	F	Missing data	Acinetobacter baumannii	169150821	75966	25.75	0.979
598_FBAL		BLUD	Critical Care	275	29.2	157	M	Fastidious gram negative rod	Ferrimonas balearica	307629912	35622	14.92	0.7487
599_SSED		BLUD	Critical Care	275	29.2	157	M	Fastidious gram negative rod	Shewanella sediminis	157315515	35153	11.35	0.7839
612_ETAR	AMP_SN#<=0.016-SN,AUGM_SN#<=0.016/0.006-SN,AZIT_SN#4-SN,IMP_SN#0.016,LEV_SN#0.064,SXT_SN#0.03/0.6,TET_SN#1-SN,TRX_SN#0.032-SN,	BLUD	Critical Care	275	29.2	157	M	Chardiobacterium hominis	Edwardsiella tarda	267983018	30622	16.47	0.7518
259_SMAL	CAZ_R#>16,IMP_R#>8,LEV_SN#<=0.5,MIN_SN#<=1,MOXFL_S2N#<=0.25,SXT_SN#<=2,TIM_R#>64,	BAL	Critical Care	276	81	75	M	Stenotrophomonas maltophilia	Stenotrophomonas maltophilia	384076029	30498	11.17	0.9156
970_SDYS		FLUID	Medical/Surgical	277	47.7	267	M	Beta hemolytic streptococcus, group A	Streptococcus dysgalactiae	407966974	105726	47.56	0.8761
971_SEPI		FLUID	Medical/Surgical	277	47.7	267	M	Coagulase Negative Staphylococcus	Staphylococcus epidermidis	27316888	59832	46.21	0.9944
972_SEPI		FLUID	Medical/Surgical	277	47.7	267	M	Coagulase Negative Staphylococcus	Staphylococcus epidermidis	27316888	67258	67.2	0.9985
557_SANG		BAL	Critical Care	278	31.4	147	M	Non-Hemolytic Streptococcus	Streptococcus anginosus	520959323	75683	77.66	0.9353
572.rep1_STHE		BAL	Critical Care	278	31.4	147	M	Granulicatella adiacens	Streptococcus thermophilus	339277069	98906	35.19	0.7488
572.rep2_STHE		BAL	Critical Care	278	31.4	147	M	Granulicatella adiacens	Streptococcus thermophilus	339277069	101327	37.82	0.7222
573_SAUR		BAL	Critical Care	278	31.4	147	M	Staphylococcus aureus	Staphylococcus aureus	359829121	72160	22.48	0.982
574_RMUC		BAL	Critical Care	278	31.4	147	M	rothia mucilaginosa	Rothia mucilaginosa	283133067	31877	15.55	0.8895
576_PAER		BAL	Critical Care	278	31.4	147	M	Pseudomonas aeruginosa	Pseudomonas aeruginosa	392316915	29206	10.44	0.9965
816_PDEN	AMK_R#>64,ATM_R#128,CAZ_R#>64,CEFPM_R#>32,CHLR_R2N#16,CIP_R#4,COL_R#8,GM_R#64,IMP_R#32,LEV_R#8,MER_R#16,MIN_R2N#16,PIPTAZ_R#>128,SXT_S2N#2,TIM_R#>128,TOB_R#32,AMK_R#>64,ATM_R#64,CAZ_R#>64,CEFPM_R#>32,CHLR_R2N#16,CIP_R#4,COL_R#8,GM_R#>64,IMP_R#32,LEV_R#8,MER_INT#8,MIN_R2N#16,PIPTAZ_R#>128,SXT_S2N#2,TIM_R#>128,TOB_R#64,	SPUT	Medical/Surgical	278	31.6	216	M	Pseudomonas aeruginosa	Pseudomonas denitrificans	472247168	34918	13.68	0.8356
817_PDEN	AMK_R#>64,ATM_R#128,CAZ_R#>64,CEFPM_R#>32,CHLR_R2N#16,CIP_R#4,COL_R#8,GM_R#64,IMP_R#32,LEV_R#8,MER_R#16,MIN_R2N#16,PIPTAZ_R#>128,SXT_S2N#2,TIM_R#>128,TOB_R#32,AMK_R#>64,ATM_R#64,CAZ_R#>64,CEFPM_R#>32,CHLR_R2N#16,CIP_R#4,COL_R#8,GM_R#>64,IMP_R#32,LEV_R#8,MER_INT#8,MIN_R2N#16,PIPTAZ_R#>128,SXT_S2N#2,TIM_R#>128,TOB_R#64,	SPUT	Medical/Surgical	278	31.6	216	M	Pseudomonas aeruginosa	Pseudomonas denitrificans	472247168	26727	11.79	0.8355
256_SAUR		BLUD	Medical/Surgical	279	75.5	69	M	Staphylococcus aureus	Staphylococcus aureus	359829121	50775	19.07	0.9821
1000_ECLO		SPUT	Neonatal	280	9	281	F	Lactose fermenter	Enterobacter cloacae	400173048	54937	19.82	0.9024
1001_ECLO		SPUT	Neonatal	280	9	281	F	Lactose fermenter	Enterobacter cloacae	400173048	54922	21.75	0.9064
1023_SEPI		BLUD	Neonatal	280	12	284	F	Coagulase Negative Staphylococcus	Staphylococcus epidermidis	27316888	53979	47.52	0.9965
1024_SEPI	CLIN_R#>2,DZN_R#>4,DZN2_R#>8,ERYT_R#>4,GM_INT#8,LEV_SN#<=0.5,MOXFL_SN#<=0.25,OXA_R#R,SXT_SN#<=0.5,TET_SN#<=2,VANC_SN#1.5,	BLUD	Neonatal	280	9	281	F	Staphylococcus epidermidis	Staphylococcus epidermidis	27316888	50251	15.34	0.9956
1063_SEPI		BLUD	Neonatal	280	13	285	F	Coagulase Negative Staphylococcus	Staphylococcus epidermidis	27316888	56081	46.91	0.9952
1147_ECLO	AMP_R#R,ATM_SN#<=1,CAZ_SN#1,CEFPM_SN#<=0.25,CFZ_R#>16,CIP_SN#0.25,CTT_SN#<=16,CTX_SN#1,ERT_SN#<=0.12,GM_SN#<=4,LEV_SN#<=0.5,MER_SN#<=1,PIPTAZ_SN#<=8,SAM_INT#16,SXT_SN#<=2,TRX_SN#1,	SPUT	Neonatal	280	39	311	F	Enterobacter cloacae	Enterobacter cloacae	295095013	47347	12.29	0.973
1148_KOXY	AMP_R#R,ATM_SN#<=1,CAZ_SN#<=0.5,CEFPM_SN#<=0.25,CFZ_SN#<=2,CIP_SN#<=0.06,CTT_SN#<=16,CTX_SN#<=0.25,ERT_SN#<=0.12,GM_SN#<=4,LEV_SN#<=0.5,MER_SN#<=1,PIPTAZ_SN#<=8,SAM_SN#<=8,SXT_SN#<=2,TRX_SN#<=0.25,	SPUT	Neonatal	280	39	311	F	Klebsiella oxytoca	Klebsiella oxytoca	394343076	67275	14.45	0.9462
1149_SMAL	CAZ_SN#2-SN,IMP_R#>8-R,LEV_SNC#1-SNC,MIN_SN#<=1-SN,MOXFL_S2N#<=0.25-S2N,SXT_SN#<=2-SN,TIM_SN#<=16-SN,	SPUT	Neonatal	280	39	311	F	Stenotrophomonas maltophilia	Stenotrophomonas maltophilia	190010013	43103	12.88	0.9684
151_EAER	AMP_R#>16,ATM_SN#<=1,CAZ_SN#<=0.5,CEFPM_SN#<=0.25,CFZ_R#16,CIP_SN#<=0.06,CTT_SN#<=16,CTX_SN#<=0.25,DOXY_SN#2,ERT_SN#<=0.12,FM_SN#<=32,GM_SN#<=4,LEV_SN#<=0.5,MER_SN#<=1,MOXFL_S2N#<=0.25,PIPTAZ_SN#<=8,SAM_INT#16,SXT_SN#<=2,TRX_SN#<=0.25,	URN	Neonatal	281	23	40	F	Enterobacter Aerogenes	Enterobacter aerogenes	334732565	157566	74.12	0.9896
153_ECLO	AMP_R#>16,ATM_SN#<=1,CAZ_SN#<=0.5,CEFPM_SN#<=0.25,CFZ_R#>16,CIP_SN#<=0.06,CTT_SN#<=16,CTX_SN#<=0.25,DOXY_SN#2,ERT_SN#<=0.12,FM_SN#<=32,GM_SN#<=4,LEV_SN#<=0.5,MER_SN#<=1,MOXFL_S2N#<=0.25,PIPTAZ_SN#<=8,SAM_INT#16,SXT_SN#<=2,TRX_SN#<=0.25,	URN	Neonatal	281	23	40	F	Enterobacter species	Enterobacter cloacae	400173048	149136	61.55	0.9121
240_LCRI		BAL	Critical Care	282	62.7	62	M	presumed lactobacillus	Lactobacillus crispatus	295029968	173474	20.94	0.7663
249_LKEF		BAL	Critical Care	282	62.7	65	M	Lactobacillus sp.	Lactobacillus kefiranofaciens	333956887	121578	21.63	0.7657
250_SKED		BAL	Critical Care	282	62.7	65	M	Aerobic non-spore forming gram positive rod	Sanguibacter keddieii	269095543	97835	18.47	0.776
364_SEPI		BAL	Critical Care	282	62.7	97	M	Coagulase Negative Staphylococcus	Staphylococcus epidermidis	27316888	71568	53.04	0.9984
365_SEPI		BAL	Critical Care	282	62.7	97	M	Coagulase Negative Staphylococcus	Staphylococcus epidermidis	27316888	70489	37.33	0.9954
386_SEPI		WUND	Critical Care	282	62.8	101	M	Coagulase Negative Staphylococcus	Staphylococcus epidermidis	27316888	47572	15.11	0.9981
387_MHOM		WUND	Critical Care	282	62.8	101	M	mycoplasma hominis	Mycoplasma hominis	268322399	50376	108.52	0.9792
400_SSPC		WASH	Critical Care	282	62.7	93	M	Strep Viridans	Streptococcus sp.	552057725	42844	58.87	0.925
401_CJEI		WASH	Critical Care	282	62.7	93	M	Diptheroid	Corynebacterium jeikeium	68262661	99265	28.8	0.7655
402_SEPI		WASH	Critical Care	282	62.7	93	M	Coagulase Negative Staphylococcus	Staphylococcus epidermidis	27316888	71799	22.4	0.9977
403_MHOM		WASH	Critical Care	282	62.7	93	M	mycoplasma hominis	Mycoplasma hominis	268322399	76008	16.91	0.984
1230_SSON		URN	Critical Care	283	53.6	332	F	Escherichia coli	Shigella sonnei	374269796	81044	13.77	0.7361
1235_SBOY	AMP_SN#<=8,ATM_SN#<=1,CAZ_SN#<=0.5,CEFPM_SN#<=0.25,CFZ_SN#<=2,CIP_R#>2,CTT_SN#<=16,CTX_SN#<=0.25,DOXY_SN#2,ERT_SN#<=0.12,FM_SN#<=32,GM_SN#<=4,LEV_R#>4,MER_SN#<=1,MOXFL_R2N#>2,PIPTAZ_SN#<=8,SAM_SN#<=8,SXT_SN#<=2,TRX_SN#<=0.25,	URN	Critical Care	283	53.6	332	F	Escherichia coli	Shigella boydii	187427012	111138	25.56	0.9692
735_ECOL	AMP_SN#<=8,ATM_SN#<=1,CAZ_SN#<=0.5,CEFPM_SN#<=0.25,CFZ_SN#<=2,CIP_SN#<=0.06,CTT_SN#<=16,CTX_SN#<=0.25,DOXY_SN#2,ERT_SN#<=0.12,FM_SN#<=32,GM_SN#<=4,LEV_SN#<=0.5,MER_SN#<=1,MOXFL_S2N#<=0.25,PIPTAZ_SN#<=8,SAM_SN#<=8,SXT_SN#<=2,TRX_SN#<=0.25,AMP_SN#<=8,ATM_SN#<=1,CAZ_SN#<=0.5,CEFPM_SN#<=0.25,CFZ_SN#<=2,CIP_R#>2,CTT_SN#<=16,CTX_SN#<=0.25,DOXY_SN#<=1,ERT_SN#<=0.12,FM_SN#<=32,GM_SN#<=4,LEV_R#>4,MER_SN#<…	URN	Critical Care	283	53.2	197	F	Escherichia coli	Escherichia coli	218430358	44805	14.36	0.9986
736_ECOL	AMP_SN#<=8,ATM_SN#<=1,CAZ_SN#<=0.5,CEFPM_SN#<=0.25,CFZ_SN#<=2,CIP_SN#<=0.06,CTT_SN#<=16,CTX_SN#<=0.25,DOXY_SN#2,ERT_SN#<=0.12,FM_SN#<=32,GM_SN#<=4,LEV_SN#<=0.5,MER_SN#<=1,MOXFL_S2N#<=0.25,PIPTAZ_SN#<=8,SAM_SN#<=8,SXT_SN#<=2,TRX_SN#<=0.25,AMP_SN#<=8,ATM_SN#<=1,CAZ_SN#<=0.5,CEFPM_SN#<=0.25,CFZ_SN#<=2,CIP_R#>2,CTT_SN#<=16,CTX_SN#<=0.25,DOXY_SN#<=1,ERT_SN#<=0.12,FM_SN#<=32,GM_SN#<=4,LEV_R#>4,MER_SN#<…	URN	Critical Care	283	53.2	197	F	Escherichia coli	Escherichia coli	554510692	103205	21.47	0.9992
1019_EAER		WUND	Medical/Surgical	284	71.6	280	M	enteric gram negative rod	Enterobacter aerogenes	443901024	59739	14.07	0.9987
1020_EAER		WUND	Medical/Surgical	284	71.6	280	M	enteric gram negative rod	Enterobacter aerogenes	443901024	72807	15.97	0.9913
992_ECOL	AMP_R#>16,ATM_SN#<=1,CAZ_SN#<=0.5,CEFPM_SN#<=0.25,CFZ_SN#<=2,CIP_R#>2,CTT_SN#<=16,CTX_SN#<=0.25,ERT_SN#<=0.12,GM_SN#<=4,LEV_R#>4,MER_SN#<=1,PIPTAZ_SN#<=8,SAM_SN#<=8,SXT_R#>4,TRX_SN#<=0.25,	FLUID	Medical/Surgical	284	71.6	270	M	Escherichia coli	Escherichia coli	284919779	82220	28.36	0.9835
101_SEPI	CLIN_R#>2,DZN_R#>4,DZN2_R#>8,ERYT_R#>4,GM_INT#8,LEV_R#>4,MOXFL_R#2,OXA_R#R,SXT_R#>2,TET_SN#<=2,VANC_SN#1.5,CLIN_R#>2,DZN_R#>4,DZN2_R#>8,ERYT_R#>4,GM_SN#<=4,LEV_R#>4,MOXFL_R#>2,OXA_R#R,SXT_R#>2,TET_SN#<=2,VANC_SN#1.5,	ILS	Medical/Surgical	285	33.5	27	M	Coagulase Negative Staphylococcus	Staphylococcus epidermidis	27316888	62440	22.09	0.9985
102_SEPI	CLIN_R#>2,DZN_R#>4,DZN2_R#>8,ERYT_R#>4,GM_INT#8,LEV_R#>4,MOXFL_R#2,OXA_R#R,SXT_R#>2,TET_SN#<=2,VANC_SN#1.5,CLIN_R#>2,DZN_R#>4,DZN2_R#>8,ERYT_R#>4,GM_SN#<=4,LEV_R#>4,MOXFL_R#>2,OXA_R#R,SXT_R#>2,TET_SN#<=2,VANC_SN#1.5,	ILS	Medical/Surgical	285	33.5	27	M	Coagulase Negative Staphylococcus	Staphylococcus epidermidis	27316888	67289	24.58	0.9951
150_PMEN	AMK_SN#<=16,CAZ_INT#16,CEFPM_SNC#8,CIP_SN#0.5,GM_SN#<=4,IMP_SN#4,LEV_SN#1,MER_SN#<=1,PIPTAZ_INT#32,TIM_INT#64,TOB_SN#<=2,	URNICA	Medical/Surgical	285	33.6	44	M	Pseudomonas aeruginosa	Pseudomonas mendocina	145573243	7032	8.38	0.8307
83_SANG		BAL	Medical/Surgical	285	33.5	17	M	Strep Viridans	Streptococcus anginosus	520959323	91024	22.03	0.9523
98_KPNE	AMP_R#>16,ATM_SN#<=1,CAZ_SN#<=0.5,CEFPM_SN#<=0.25,CFZ_SN#<=2,CIP_SN#<=0.06,CTT_SN#<=16,CTX_SN#<=0.25,ERT_SN#<=0.12,GM_SN#<=4,LEV_SN#<=0.5,MER_SN#<=1,PIPTAZ_SN#<=8,SAM_SN#<=8,SXT_SN#<=2,TRX_SN#<=0.25,	BLUD	Medical/Surgical	285	33.5	26	M	Klebsiella pneumoniae	Klebsiella pneumoniae	597512677	19487	8.15	0.9931
1028_SEPI		SPUT	Neonatal	286	14	284	M	Coagulase Negative Staphylococcus	Staphylococcus epidermidis	27316888	50838	18.31	0.9974
1029_SEPI		SPUT	Neonatal	286	14	284	M	Coagulase Negative Staphylococcus	Staphylococcus epidermidis	27316888	64564	54.03	0.9959
1145_SMAR	AMP_R#>16,ATM_SN#<=1,CAZ_SN#<=0.5,CEFPM_SN#<=0.25,CFZ_R#>16,CIP_SN#<=0.06,CTT_SN#<=16,CTX_SN#<=0.25,ERT_SN#<=0.12,GM_SN#<=4,LEV_SN#<=0.5,MER_SN#<=1,PIPTAZ_SN#<=8,SAM_R#>16,SXT_SN#<=2,TRX_SN#<=0.25,	TASP	Neonatal	286	39	309	M	Serratia marcescens	Serratia marcescens	440050501	56021	13.6	0.8465
1146_SBOY		TASP	Neonatal	286	41	311	M	Serratia marcescens	Shigella boydii	187427012	55086	25.77	0.7794
1177_SBOY	AMP_R#>16,ATM_SN#<=1,CAZ_SN#<=0.5,CEFPM_SN#<=0.25,CFZ_R#>16,CIP_SN#<=0.06,CTT_SN#<=16,CTX_SN#<=0.25,ERT_SN#<=0.12,GM_SN#<=4,LEV_SN#<=0.5,MER_SN#<=1,PIPTAZ_SN#<=8,SAM_R#>16,SXT_SN#<=2,TRX_SN#<=0.25,	SPUT	Neonatal	286	50	320	M	Serratia marcescens	Shigella boydii	187427012	127455	37.78	0.7795
1252_SBOY	AMP_R#>16,ATM_SN#<=1,CAZ_SN#<=0.5,CEFPM_SN#<=0.25,CFZ_R#>16,CIP_SN#<=0.06,CTT_SN#<=16,CTX_SN#<=0.25,DOXY_SN#4,ERT_SN#<=0.12,FM_R2N#>64,GM_SN#<=4,LEV_SN#<=0.5,MER_SN#<=1,MOXFL_S2N#<=0.25,PIPTAZ_SN#<=8,SAM_R#>16,SXT_SN#<=2,TRX_SN#<=0.25,	ETT	Neonatal	286	72	342	M	Serratia marcescens	Shigella boydii	187427012	48190	14	0.7795
604_SEPI		SPUT	Neonatal	287	14	162	F	Coagulase Negative Staphylococcus	Staphylococcus epidermidis	27316888	69295	27.11	0.9947
605_SAUR		SPUT	Neonatal	287	14	162	F	Coagulase Negative Staphylococcus	Staphylococcus aureus	312436391	137949	19.34	0.7864
780_KPNE	AMP_R#R,ATM_SN#<=1,CAZ_SN#<=0.5,CEFPM_SN#<=0.25,CFZ_SN#<=2,CIP_SN#0.12,CTT_SN#<=16,CTX_SN#<=0.25,ERT_SN#<=0.12,GM_SN#<=4,LEV_SN#<=0.5,MER_SN#<=1,PIPTAZ_SN#<=8,SAM_SN#<=8,SXT_SN#<=2,TRX_SN#<=0.25,	TASP	Neonatal	287	57	205	F	Klebsiella pneumoniae	Klebsiella pneumoniae	206564770	100426	23.62	0.9903
833_KPNE		TASP	Neonatal	287	80	228	F	Lactose fermenter	Klebsiella pneumoniae	499527875	53147	14.18	0.9522
834_KPNE		TASP	Neonatal	287	80	228	F	Lactose fermenter	Klebsiella pneumoniae	206564770	82576	15.87	0.9903
835_KPNE		TASP	Neonatal	287	79	227	F	Klebsiella pneumoniae	Klebsiella pneumoniae	206564770	46020	13.52	0.9903
836_KPNE		TASP	Neonatal	287	79	227	F	Lactose fermenter	Klebsiella pneumoniae	206564770	70702	15.5	0.9904
837_KPNE		TASP	Neonatal	287	79	227	F	Lactose fermenter	Klebsiella pneumoniae	206564770	55957	13.44	0.9903
838_SEPI		TASP	Neonatal	287	79	227	F	Coagulase Negative Staphylococcus	Staphylococcus epidermidis	27316888	70512	27.74	0.9965
46_SAUR	CFZ_SN#<=8,CLIN_SN#<=0.25,DZN_SN#<=4,DZN2_SN#<=8,ERYT_SN#0.5,FOXMR_SN#<=6,GM_SN#<=4,LEV_SN#<=0.5,MOXFL_SN#<=0.25,OXA_SN#0.5,SXT_SN#<=0.5,TET_SN#<=2,TRX_SN#4,VANC_SN#1,CFZ_SN#<=8,CLIN_SN#<=0.25,DZN_SN#<=4,DZN2_SN#<=8,ERYT_SN#0.5,FOXMR_SN#<=6,GM_SN#<=4,LEV_SN#<=0.5,MOXFL_SN#<=0.25,OXA_SN#0.5,SXT_SN#<=0.5,TET_SN#<=2,TRX_SN#4,VANC_SN#1,	SPUT	Neonatal	288	25	10	M	Staphylococcus aureus	Staphylococcus aureus	545580417	86682	47.69	0.9813
23_SAUR	CFZ_SN#<=8,CLIN_SN#<=0.25,DZN_SN#<=4,DZN2_SN#<=8,ERYT_SN#0.5,FOXMR_SN#<=6,GM_SN#<=4,LEV_SN#<=0.5,MOXFL_SN#<=0.25,OXA_SN#0.5,SXT_SN#<=0.5,TET_SN#<=2,TRX_SN#4,VANC_SN#1,	SPUT	Neonatal	289	25	10	M	Staphylococcus aureus	Staphylococcus aureus	545580417	56298	34.17	0.9813
28_ECLO	AMP_R#>16,ATM_SN#<=1,CAZ_SN#<=0.5,CEFPM_SN#<=0.25,CFZ_R#>16,CIP_SN#<=0.06,CTT_SN#<=16,CTX_SN#<=0.25,ERT_SN#<=0.12,GM_SN#<=4,LEV_SN#<=0.5,MER_SN#<=1,PIPTAZ_SN#<=8,SAM_SN#<=8,SXT_SN#<=2,TRX_SN#0.5,	SPUT	Neonatal	289	25	10	M	Enterobacter species	Enterobacter cloacae	400173048	63049	16.69	0.9111
29_ECLO	AMP_R#>16,ATM_SN#<=1,CAZ_SN#<=0.5,CEFPM_SN#<=0.25,CFZ_R#>16,CIP_SN#<=0.06,CTT_SN#<=16,CTX_SN#<=0.25,ERT_SN#<=0.12,GM_SN#<=4,LEV_SN#<=0.5,MER_SN#<=1,PIPTAZ_SN#<=8,SAM_SN#<=8,SXT_SN#<=2,TRX_SN#0.5,	SPUT	Neonatal	289	25	10	M	Enterobacter species	Enterobacter cloacae	400173048	74096	22.78	0.9065
130_PAER	AMK_SN#<=16,CAZ_SN#4,CEFPM_SNC#8,CIP_R#>2,GM_R#>8,IMP_R#>8,LEV_R#>4,MER_R#>8,PIPTAZ_INT#32,TIM_R#>64,TOB_R#>8,	SPUT	Medical/Surgical	290	34.5	37	M	Pseudomonas aeruginosa	Pseudomonas aeruginosa	575870901	148854	35.49	0.9926
131_SMAL	CAZ_SN#2,IMP_R#>8,LEV_R#>4,MIN_SN#2,MOXFL_R2N#>2,SXT_SN#<=2,TIM_INT#64,	SPUT	Medical/Surgical	290	34.5	37	M	Stenotrophomonas maltophilia	Stenotrophomonas maltophilia	190010013	117614	59	0.93
1314_SORA	AMP_SN#1,FM_INT#64,LEV_SN#2,PEN_SN#<=2,TET_SN#<=2,VANC_SN#<=0.5,	URN	Medical/Surgical	291	18.1	356	M	Enterococcus faecium	Streptococcus oralis	326682110	64863	101.28	0.9458
385_ECLO	AMP_R#R,ATM_SN#<=1,CAZ_SN#<=0.5,CEFPM_SN#<=0.25,CFZ_SN#<=2,CIP_SN#<=0.06,CTT_SN#<=16,CTX_SN#<=0.25,DOXY_SN#<=1,ERT_SN#<=0.12,FM_SN#<=32,GM_SN#<=4,LEV_SN#<=0.5,MER_SN#<=1,MOXFL_S2N#<=0.25,PIPTAZ_SN#<=8,SAM_SN#<=8,SXT_SN#<=2,TRX_SN#<=0.25,	URN	Critical Care	292	71.1	105	M	Klebsiella pneumoniae	Enterobacter cloacae	295095013	88099	13.56	0.8141
936_SEPI	CLIN_SN#<=0.25,DZN_SN#<=4,DZN2_SN#<=8,ERYT_SN#0.5,GM_SN#<=4,LEV_R#>4,MOXFL_R#>4,OXA_R#R,SXT_R#>2,TET_SN#<=2,VANC_SN#1.5,	BLUD	Medical/Surgical	293	32.3	255	M	Coagulase Negative Staphylococcus	Staphylococcus epidermidis	27316888	60882	42.95	0.9981
582_KOXY		SPUT	Critical Care	294	78.4	156	M	Klebsiella oxytoca	Klebsiella oxytoca	365906294	52057	12.68	0.923
583_NLAC		SPUT	Critical Care	294	78.4	156	M	Neisseria	Neisseria lactamica	313004821	46110	15.95	0.8094
588_KOXY	AMP_R#>16,ATM_SN#<=1,CAZ_SN#<=0.5,CEFPM_SN#<=0.25-SN,CFZ_R#8,CIP_SN#<=0.06,CTT_SN#<=16,CTX_SN#<=0.25,ERT_SN#<=0.12,GM_SN#<=4,LEV_SN#<=0.5,MER_SN#<=1,PIPTAZ_SN#<=8-SN,SAM_SN#<=8,SXT_SN#<=2,TRX_SN#<=0.25,	SPUT	Critical Care	294	78.4	156	M	Klebsiella oxytoca	Klebsiella oxytoca	365906294	22917	8.6	0.9233
590_SEPI		BLUD	Critical Care	294	78.4	156	M	Coagulase Negative Staphylococcus	Staphylococcus epidermidis	27316888	78609	21.4	0.9964
595_NLAC		BAL	Critical Care	294	78.4	158	M	Neisseria	Neisseria lactamica	313004821	54437	21.05	0.8504
597_SEPI		BLUD	Critical Care	294	78.4	156	M	Coagulase Negative Staphylococcus	Staphylococcus epidermidis	27316888	76740	33.78	0.9964
919_SEPI		BLUD	Medical/Surgical	295	36.8	249	F	Coagulase Negative Staphylococcus	Staphylococcus epidermidis	57636010	39207	15.63	0.9893
509_RMUC		BAL	Medical/Surgical	296	38.2	135	F	rothia mucilaginosa	Rothia mucilaginosa	283133067	192968	16.23	0.9572
1034_ECLO		WUND	Critical Care	297	61.9	286	F	enteric gram negative rod	Enterobacter cloacae	400173048	80191	17.52	0.9999
1035_KPNE		WUND	Critical Care	297	61.9	286	F	enteric gram negative rod	Klebsiella pneumoniae	549815675	14070	10.16	0.9932
1049_ECLO	AMP_R#>16,ATM_SN#<=1,CAZ_SN#<=0.5,CEFPM_SN#<=0.25,CFZ_R#>16,CIP_SN#<=0.06,CTT_R#>32,CTX_SN#1,ERT_SN#0.25,GM_SN#<=4,LEV_SN#<=0.5,MER_SN#<=1,PIPTAZ_SN#<=8,SAM_R#>16,SXT_SN#<=2,TRX_SN#0.5,	WUND	Critical Care	297	61.9	286	F	Enterobacter species	Enterobacter cloacae	400173048	173019	25.82	0.999
1050_SSON	AMP_R#>16,ATM_SN#<=1,CAZ_SN#<=0.5,CEFPM_SN#<=0.25,CFZ_INT#4,CIP_SN#<=0.06,CTT_SN#<=16,CTX_SN#<=0.25,ERT_SN#<=0.12,GM_SN#<=4,LEV_SN#<=0.5,MER_SN#<=1,PIPTAZ_SN#<=8,SAM_SN#<=8,SXT_SN#<=2,TRX_SN#<=0.25,	WUND	Critical Care	297	61.9	286	F	Klebsiella pneumoniae	Shigella sonnei	73854091	79908	34.44	0.8038
114_SEPI		WUND	Neonatal	298	9	32	F	Coagulase Negative Staphylococcus	Staphylococcus epidermidis	27316888	26029	35.85	0.9806
119_PAVI		WUND	Neonatal	298	9	32	F	Diptheroid	Propionibacterium avidum	480313929	97296	25.54	0.8219
127_PMIR	AMP_SN#<=8,ATM_SN#<=1,CAZ_SN#<=0.5,CEFPM_SN#<=0.25,CFZ_INT#4,CIP_SN#<=0.06,CTT_SN#<=16,CTX_SN#<=0.25,ERT_SN#<=0.12,GM_SN#<=4,LEV_SN#<=0.5,MER_SN#<=1,PIPTAZ_SN#<=8,SAM_SN#<=8,SXT_SN#<=2,TRX_SN#<=0.25,	TASP	Neonatal	298	16	39	F	Proteus mirabilis	Proteus mirabilis	172046403	140934	58.51	0.9925
1017_SAUR	CLIN_SN#<=0.25,DZN_SN#<=4,DZN2_SN#<=8,ERYT_SN#0.5,FOXMR_R#>6,GM_SN#<=4,LEV_R#>4,LINEZ_SN#2,MOXFL_R#4,OXA_R#R,SXT_R#>2,TET_SN#<=2,VANC_SN#1,CLIN_SNC#<=0.25,DZN_R#>4,DZN2_R#>8,ERYT_R#>4,FOXMR_R#>6,GM_SN#<=4,LEV_R#>4,LINEZ_SN#2,MOXFL_R#4,OXA_R#R,SXT_R#>2,TET_SN#<=2,VANC_SN#1,	BAL	Critical Care	299	66.7	282	M	Staphylococcus aureus	Staphylococcus aureus	479274824	46589	32.64	0.9988
1018_SAUR	CLIN_SN#<=0.25,DZN_SN#<=4,DZN2_SN#<=8,ERYT_SN#0.5,FOXMR_R#>6,GM_SN#<=4,LEV_R#>4,LINEZ_SN#2,MOXFL_R#4,OXA_R#R,SXT_R#>2,TET_SN#<=2,VANC_SN#1,CLIN_SNC#<=0.25,DZN_R#>4,DZN2_R#>8,ERYT_R#>4,FOXMR_R#>6,GM_SN#<=4,LEV_R#>4,LINEZ_SN#2,MOXFL_R#4,OXA_R#R,SXT_R#>2,TET_SN#<=2,VANC_SN#1,	BAL	Critical Care	299	66.7	282	M	Staphylococcus aureus	Staphylococcus aureus	479274824	48758	35.62	0.9998
1031_YLIP		BAL	Critical Care	299	66.7	285	M	Non-lactose fermenting gram negative rod	Yarrowia lipolytica	528749956	23406	329.92	0.9996
1033_SAUR		BAL	Critical Care	299	66.7	285	M	Staphylococcus aureus	Staphylococcus aureus	479274824	33971	13.02	0.9998
1073_SAUR	CLIN_SNC#<=0.25,DZN_R#>4,DZN2_R#>8,ERYT_R#>4,FOXMR_R#>6,GM_SN#<=4,LEV_R#>4,LINEZ_SN#2,MOXFL_R#4,OXA_R#R,SXT_R#>2,TET_SN#<=2,VANC_SN#1,CLIN_SN#<=0.25,DZN_SN#<=4,DZN2_SN#<=8,ERYT_SN#0.5,FOXMR_R#>6,GM_SN#<=4,LEV_R#>4,LINEZ_SN#4,MOXFL_R#4,OXA_R#R,SXT_R#>2,TET_SN#<=2,VANC_SN#1,CLIN_SN#<=0.25,DZN_SN#<=4,DZN2_SN#<=8,ERYT_SN#0.5,FOXMR_R#>6,GM_SN#<=4,LEV_R#>4,LINEZ_SN#2,MOXFL_R#4,OXA_R#R,SXT_R#>2,TET_SN#<…	BAL	Critical Care	299	66.8	288	M	Staphylococcus aureus	Staphylococcus aureus	479274824	37581	24.56	0.9997
1074_SAUR	CLIN_SNC#<=0.25,DZN_R#>4,DZN2_R#>8,ERYT_R#>4,FOXMR_R#>6,GM_SN#<=4,LEV_R#>4,LINEZ_SN#2,MOXFL_R#4,OXA_R#R,SXT_R#>2,TET_SN#<=2,VANC_SN#1,CLIN_SN#<=0.25,DZN_SN#<=4,DZN2_SN#<=8,ERYT_SN#0.5,FOXMR_R#>6,GM_SN#<=4,LEV_R#>4,LINEZ_SN#4,MOXFL_R#4,OXA_R#R,SXT_R#>2,TET_SN#<=2,VANC_SN#1,CLIN_SN#<=0.25,DZN_SN#<=4,DZN2_SN#<=8,ERYT_SN#0.5,FOXMR_R#>6,GM_SN#<=4,LEV_R#>4,LINEZ_SN#2,MOXFL_R#4,OXA_R#R,SXT_R#>2,TET_SN#<…	BAL	Critical Care	299	66.8	288	M	Staphylococcus aureus	Staphylococcus aureus	479274824	48758	41.46	0.9988
1075_SAUR	CLIN_SNC#<=0.25,DZN_R#>4,DZN2_R#>8,ERYT_R#>4,FOXMR_R#>6,GM_SN#<=4,LEV_R#>4,LINEZ_SN#2,MOXFL_R#4,OXA_R#R,SXT_R#>2,TET_SN#<=2,VANC_SN#1,CLIN_SN#<=0.25,DZN_SN#<=4,DZN2_SN#<=8,ERYT_SN#0.5,FOXMR_R#>6,GM_SN#<=4,LEV_R#>4,LINEZ_SN#4,MOXFL_R#4,OXA_R#R,SXT_R#>2,TET_SN#<=2,VANC_SN#1,CLIN_SN#<=0.25,DZN_SN#<=4,DZN2_SN#<=8,ERYT_SN#0.5,FOXMR_R#>6,GM_SN#<=4,LEV_R#>4,LINEZ_SN#2,MOXFL_R#4,OXA_R#R,SXT_R#>2,TET_SN#<…	BAL	Critical Care	299	66.8	288	M	Staphylococcus aureus	Staphylococcus aureus	344176319	45834	46.37	0.9866
1076_SAUR	CLIN_SNC#<=0.25,DZN_R#>4,DZN2_R#>8,ERYT_R#>4,FOXMR_R#>6,GM_SN#<=4,LEV_R#4,LINEZ_SN#4,MOXFL_R#2,OXA_R#R,SXT_R#>2,TET_SN#<=2,VANC_SN#1.5,CLIN_SN#<=0.25,DZN_SN#<=4,DZN2_SN#<=8,ERYT_SN#0.5,FOXMR_R#>6,GM_SN#<=4,LEV_R#>4,LINEZ_SN#2,MOXFL_R#2,OXA_R#R,SXT_R#>2,TET_SN#<=2,VANC_SN#1,	BALB	Critical Care	299	66.8	291	M	Staphylococcus aureus	Staphylococcus aureus	479274824	46449	26.14	0.9988
1077_SAUR		BAL	Critical Care	299	66.8	292	M	Staphylococcus aureus	Staphylococcus aureus	479274824	46449	48.58	0.9988
1078_SAUR		BAL	Critical Care	299	66.8	292	M	Staphylococcus aureus	Staphylococcus aureus	479274824	46449	32.05	0.9988
431_NMEN		BAL	Critical Care	300	46.5	112	F	Fastidious gram negative rod	Neisseria meningitidis	30407145	73174	29.81	0.8126
432_HPAR		BAL	Critical Care	300	46.5	112	F	haemophilus parainfluenzae	Haemophilus parainfluenzae	301154649	158985	92.05	0.944
433_NMEN		BAL	Critical Care	300	46.5	112	F	Neisseria	Neisseria meningitidis	325199235	161372	17.64	0.8457
434_SPSE		BAL	Critical Care	300	46.5	112	F	Strep Viridans	Streptococcus pseudopneumoniae	341932553	53773	51.63	0.8235
467_ECLO	AMP_R#R,ATM_SN#<=1,CAZ_SN#<=0.5,CEFPM_SN#<=0.25,CFZ_R#8,CIP_SN#<=0.06,CTT_SN#<=16,CTX_SN#<=0.25,ERT_SN#<=0.12,GM_SN#<=4,LEV_SN#<=0.5,MER_SN#<=1,PIPTAZ_SN#<=8,SAM_SN#<=8,SXT_SN#<=2,TRX_SN#<=0.25,	BAL	Critical Care	300	46.6	125	F	Enterobacter species	Enterobacter cloacae	400173048	109738	10.4	0.992
932_ECOL	AMP_SN#<=8,ATM_SN#<=1,CAZ_SN#<=0.5,CEFPM_SN#<=0.25,CFZ_SN#<=2,CIP_SN#<=0.06,CTT_SN#<=16,CTX_SN#<=0.25,DOXY_SN#2,ERT_SN#<=0.12,FM_SN#<=32,GM_SN#<=4,LEV_SN#<=0.5,MER_SN#<=1,MOXFL_S2N#<=0.25,PIPTAZ_SN#<=8,SAM_SN#<=8,SXT_SN#<=2,TRX_SN#<=0.25,	URN	Critical Care	301	79.2	255	F	Escherichia coli	Escherichia coli	85674274	84869	22.96	0.9712
1200_ECLO	AMK_SN#<=16,AMP_R#>16,ATM_R#>8,CAZ_R#>16,CEFPM_SN#1,CFZ_R#>16,CIP_SN#0.25,CTT_INT#32,CTX_R#>2,DOXY_R#>8,ERT_SN#<=0.12,FM_SN#<=32,GM_R#>8,LEV_SN#<=0.5,MER_SN#<=1,MOXFL_R2N#1,PIPTAZ_INT#32,SAM_R#>16,SXT_R#>4,TOB_R#>8,TRX_R#>2,AMK_SN#<=16,AMP_R#>16,ATM_R#>8,CAZ_R#>16,CEFPM_SN#1,CFZ_R#>16,CIP_SN#0.12,CTT_INT#32,CTX_R#>2,DOXY_R#>8,ERT_SN#<=0.12,FM_SN#<=32,GM_R#>8,LEV_SN#<=0.5,MER_SN#<=1,MOXFL_R2N#1,PI…	URN	Neonatal	302	18	327	M	Enterobacter cloacae	Enterobacter cloacae	295095013	107029	20.62	0.9893
1202_ECLO	AMK_SN#<=16,AMP_R#>16,ATM_R#>8,CAZ_R#>16,CEFPM_SN#1,CFZ_R#>16,CIP_SN#0.25,CTT_INT#32,CTX_R#>2,DOXY_R#>8,ERT_SN#<=0.12,FM_SN#<=32,GM_R#>8,LEV_SN#<=0.5,MER_SN#<=1,MOXFL_R2N#1,PIPTAZ_INT#32,SAM_R#>16,SXT_R#>4,TOB_R#>8,TRX_R#>2,AMK_SN#<=16,AMP_R#>16,ATM_R#>8,CAZ_R#>16,CEFPM_SN#1,CFZ_R#>16,CIP_SN#0.12,CTT_INT#32,CTX_R#>2,DOXY_R#>8,ERT_SN#<=0.12,FM_SN#<=32,GM_R#>8,LEV_SN#<=0.5,MER_SN#<=1,MOXFL_R2N#1,PI…	URN	Neonatal	302	18	327	M	Enterobacter cloacae	Enterobacter cloacae	295095013	48381	12.67	0.9771
1026_SEPI		WUND	Neonatal	303	4	286	M	Coagulase Negative Staphylococcus	Staphylococcus epidermidis	27316888	53206	25.64	0.9981
1088_SEPI		WASH	Neonatal	303	14	296	M	Coagulase Negative Staphylococcus	Staphylococcus epidermidis	27316888	54693	39.58	0.9982
1128_HPAR		BROB	Neonatal	303	25	307	M	haemophilus parainfluenzae	Haemophilus parainfluenzae	301154649	90623	41.31	0.9361
1129_SEPI	CLIN_SN#<=0.25,DZN_SN#<=4,DZN2_SN#<=8,ERYT_SN#0.5,GM_INT#8,LEV_R#>4,MOXFL_R#4,OXA_R#2,SXT_R#>2,TET_SN#<=2,VANC_SN#1.5,CLIN_R#>2,DZN_R#>4,DZN2_R#>8,ERYT_R#>4,GM_R#>8,LEV_R#>4,MOXFL_R#4,OXA_R#R,SXT_R#>2,TET_SN#<=2,VANC_SN#1,	BROB	Neonatal	303	25	307	M	Coagulase Negative Staphylococcus	Staphylococcus epidermidis	27316888	64581	35.39	0.9955
1130_SEPI	CLIN_SN#<=0.25,DZN_SN#<=4,DZN2_SN#<=8,ERYT_SN#0.5,GM_INT#8,LEV_R#>4,MOXFL_R#4,OXA_R#2,SXT_R#>2,TET_SN#<=2,VANC_SN#1.5,CLIN_R#>2,DZN_R#>4,DZN2_R#>8,ERYT_R#>4,GM_R#>8,LEV_R#>4,MOXFL_R#4,OXA_R#R,SXT_R#>2,TET_SN#<=2,VANC_SN#1,	BROB	Neonatal	303	25	307	M	Coagulase Negative Staphylococcus	Staphylococcus epidermidis	27316888	63113	29.05	0.9952
1111_SMIT		BAL	Critical Care	304	64.8	303	M	Strep Viridans	Streptococcus mitis	288906474	55776	23.16	0.9321
1112_SSAN		BAL	Critical Care	304	64.8	303	M	Strep Viridans	Streptococcus sanguinis	125496804	16146	34.08	0.9483
1113_KOXY		BAL	Critical Care	304	64.8	303	M	Lactose fermenter	Klebsiella oxytoca	365906294	40983	12	0.9897
1114_PMIR		BAL	Critical Care	304	64.8	303	M	Proteus species	Proteus mirabilis	172046403	80047	28.6	0.9936
1115_SEPI		BAL	Critical Care	304	64.8	303	M	Coagulase Negative Staphylococcus	Staphylococcus epidermidis	27316888	81096	45.51	0.9956
1116_SGOR		BAL	Critical Care	304	64.8	303	M	Aerobic non-spore forming gram positive rod	Streptococcus gordonii	157074445	30033	11.23	0.8579
1209_HPAR		BAL	Critical Care	304	64.8	327	M	haemophilus parainfluenzae	Haemophilus parainfluenzae	301154649	82007	43.82	0.9297
1210_NMEN		BAL	Critical Care	304	64.8	327	M	Neisseria	Neisseria meningitidis	319409534	70653	19.18	0.8443
1211_RMUC		BAL	Critical Care	304	64.8	327	M	Rothia sp	Rothia mucilaginosa	283133067	157361	21.17	0.9499
1212_SMIT		BAL	Critical Care	304	64.8	327	M	Strep Viridans	Streptococcus mitis	288906474	75802	23.12	0.8596
1213_SPSE		BAL	Critical Care	304	64.8	327	M	Strep Viridans	Streptococcus pseudopneumoniae	341932553	34930	10.99	0.9244
1217_SPSE		BAL	Critical Care	304	64.8	327	M	Strep Viridans	Streptococcus pseudopneumoniae	341932553	63936	16.72	0.9192
1126_ECLO	AMP_R#R,ATM_SN#<=1,CAZ_SN#<=0.5,CEFPM_SN#<=0.25,CFZ_R#>16,CIP_SN#<=0.06,CTT_SN#<=16,CTX_SN#<=0.25,ERT_SN#<=0.12,GM_SN#<=4,LEV_SN#<=0.5,MER_SN#<=1,PIPTAZ_SN#<=8,SAM_SN#<=8,SXT_SN#<=2,TRX_SN#<=0.25,	SPUT	Neonatal	305	109	306	M	Enterobacter Asburiae	Enterobacter cloacae	400173048	76332	28.02	0.9087
1135_ECLO		SPUT	Neonatal	305	114	311	M	Lactose fermenter	Enterobacter cloacae	295095013	104337	24.43	0.8906
1136_SMAL		SPUT	Neonatal	305	114	311	M	Non-lactose fermenting gram negative rod	Stenotrophomonas maltophilia	384076029	27438	11.97	0.9851
940_PEND	AMP_R#>16,ATM_SN#<=1,CAZ_SN#<=0.5,CEFPM_SN#<=0.25,CFZ_R#>16,CIP_SN#<=0.06,CTT_SN#<=16,CTX_SN#<=0.25,ERT_SN#<=0.12,GM_SN#<=4,LEV_SN#<=0.5,MER_SN#<=1,PIPTAZ_SN#<=8,SAM_SN#<=8,SXT_SN#<=2,TRX_SN#<=0.25,	SPUT	Neonatal	305	63	260	M	Enterobacter Asburiae	Primary endosymbiont	573017271	76312	24.91	0.7781
941_SMAL		SPUT	Neonatal	305	63	260	M	Non-lactose fermenting gram negative rod	Stenotrophomonas maltophilia	384076029	50139	28.88	0.9678
942_SMAL	CAZ_SN#1,IMP_R#R,LEV_SNC#1,MIN_SN#<=1,MOXFL_S2N#0.5,SXT_SN#<=2,TIM_SN#<=16,	SPUT	Neonatal	305	63	260	M	Stenotrophomonas maltophilia	Stenotrophomonas maltophilia	384076029	37390	18.41	0.9877
948_EFLS	AMP_SN#1,FM_SN#<=32,LEV_SN#1,PEN_SN#<=2,TET_R#>8,VANC_SN#4,	UCATH	Neonatal	305	63	260	M	Enterococcus faecalis	Enterococcus faecalis	397335222	58380	34.89	0.9993
949_EFLS		UCATH	Neonatal	305	63	260	M	Enterococcus faecalis	Enterococcus faecalis	29350190	97888	23.21	0.9916
1079_PAER		FLUID	Medical/Surgical	306	47.5	292	F	Pseudomonas species	Pseudomonas aeruginosa	347302377	35800	17.7	0.9968
1080_SANG		FLUID	Medical/Surgical	306	47.5	292	F	Streptococcus milleri group	Streptococcus anginosus	537633537	109331	64.13	0.9653
1081_KOXY		FLUID	Medical/Surgical	306	47.5	292	F	Lactose fermenter	Klebsiella oxytoca	365906294	79482	34.89	0.9909
1082_KOXY		FLUID	Medical/Surgical	306	47.5	292	F	Lactose fermenter	Klebsiella oxytoca	365906294	69649	20.79	0.9889
1083_KSED		FLUID	Medical/Surgical	306	47.5	292	F	Non-Hemolytic Streptococcus	Kytococcus sedentarius	256687298	64229	44.32	0.7646
1084_KOXY		FLUID	Medical/Surgical	306	47.5	292	F	Lactose fermenter	Klebsiella oxytoca	365906294	68120	22.41	0.9897
1085_KOXY		FLUID	Medical/Surgical	306	47.5	292	F	Lactose fermenter	Klebsiella oxytoca	365906294	40797	17.33	0.9871
1086_PAER	AMK_SN#<=16,CAZ_SN#1,CEFPM_SN#1,CIP_SN#0.25,GM_SN#<=4,IMP_SN#<=0.5,LEV_SNC#1,MER_SN#<=1,PIPTAZ_SN#<=8,TIM_SN#<=16,TOB_SN#<=2,	FLUID	Medical/Surgical	306	47.5	292	F	Pseudomonas aeruginosa	Pseudomonas aeruginosa	575870901	43033	16.45	0.9908
1089_SAUR	CFZ_SN#<=2,CLIN_R#>2,DZN_R#>4,DZN2_R#>8,ERYT_R#>4,FOXMR_SN#<=6,GM_SN#<=4,LEV_R#>4,MOXFL_R#>4,OXA_SN#0.5,SXT_SN#<=0.5,TET_SN#<=2,TRX_SN#4,VANC_SN#1,	SPUT	Medical/Surgical	306	47.5	295	F	Staphylococcus aureus	Staphylococcus aureus	359829121	51517	32.98	0.9794
1096_SAUR	CFZ_SN#<=2,DZN_R#>4,DZN2_R#>8,FM_SN#<=32,FOXMR_SN#<=6,GM_SN#<=4,LEV_R#>4,MOXFL_R#>4,OXA_SN#0.5,SXT_SN#<=0.5,TET_SN#<=2,TRX_SN#4,VANC_SN#1,	URN	Medical/Surgical	306	47.5	299	F	Staphylococcus aureus	Staphylococcus aureus	149944932	53240	44.84	0.9999
1016_SAUR	CLIN_R#>2,DZN_R#>4,DZN2_R#>8,ERYT_R#>4,FOXMR_R#>6,GM_SN#<=4,LEV_R#>4,LINEZ_SN#2,MOXFL_R#>4,OXA_R#R,SXT_SN#<=0.5,TET_SN#<=2,VANC_SN#1.5,	SPUT	Medical/Surgical	307	74.2	281	M	Staphylococcus aureus	Staphylococcus aureus	311222926	40613	19.61	0.9995
1098_KPNE	AMP_R#>16,ATM_SN#<=1,CAZ_SN#<=0.5,CEFPM_SN#<=0.25,CFZ_SN#<=2,CIP_SN#<=0.06,CTT_SN#<=16,CTX_SN#<=0.25,DOXY_SN#2,ERT_SN#<=0.12,FM_SN#<=32,GM_SN#<=4,LEV_SN#<=0.5,MER_SN#<=1,MOXFL_S2N#<=0.25,PIPTAZ_SN#<=8,SAM_SN#<=8,SXT_SN#<=2,TRX_SN#<=0.25,	URN	Critical Care	308	84.3	301	F	Klebsiella pneumoniae	Klebsiella pneumoniae	549815675	56349	16.98	0.993
135_EFLS	AMP_SN#1,ERYT_SN#0.5,GM500_SYNS#SYNS,PEN_SN#4,SM1000_SYNS#SYNS,VANC_SN#1,	SPUT	Neonatal	309	13	40	M	Enterococcus faecalis	Enterococcus faecalis	323478858	67443	51.34	0.9845
154_SEPI		BLUD	Neonatal	309	13	40	M	Coagulase Negative Staphylococcus	Staphylococcus epidermidis	27316888	80177	34.14	0.9956
243_ASPC		TASP	Neonatal	309	39	66	M	Non-lactose fermenting gram negative rod	Acinetobacter sp.	49529273	81056	16.42	0.8189
244_EFLS		TASP	Neonatal	309	39	66	M	Enterococcus sp	Enterococcus faecalis	427183854	47049	15.82	0.992
247_KOXY		TASP	Neonatal	309	39	66	M	Lactose fermenter	Klebsiella oxytoca	365906294	55617	14.82	0.991
248_SEPI		TASP	Neonatal	309	39	66	M	Coagulase Negative Staphylococcus	Staphylococcus epidermidis	57636010	28365	10.82	0.9985
285_SHAE		ILS	Neonatal	309	52	79	M	Coagulase Negative Staphylococcus	Staphylococcus haemolyticus	68445725	60919	53.05	0.9984
337_KOXY	AMP_R#>16,ATM_INT#8,CAZ_SN#<=0.5,CEFPM_SN#0.5,CFZ_R#>16,CIP_SN#<=0.06,CTT_SN#<=16,CTX_SN#<=0.25,DOXY_SN#2,ERT_SN#<=0.12,FM_SN#<=32,GM_SN#<=4,LEV_SN#<=0.5,MER_SN#<=1,MOXFL_S2N#<=0.25,PIPTAZ_R#>64,SAM_R#>16,SXT_SN#<=2,TRX_INT#2,	URN	Neonatal	309	61	88	M	Klebsiella oxytoca	Klebsiella oxytoca	365906294	27723	10.28	0.9924
32_SMAL	AMK_R#>32-R,CAZ_SN#1-SN,CEFPM_SNC#4-SNC,CIP_R#>2-R,GM_R#>8-R,IMP_INT#8-INT,LEV_R#>4-R,MER_SN#2-SN,MIN_R#>8-R,PIPTAZ_SN#<=8-SN,SXT_SN#<=2-SN,TIM_R#>64-R,TOB_R#>8-R,	BAL	Critical Care	310	70	5	M	Burkholderia cenocepacia	Stenotrophomonas maltophilia	190010013	88598	31.37	0.928
33_BMUL		BAL	Critical Care	310	70	5	M	Burkholderia cepacia	Burkholderia multivorans	189336000	53474	39.98	0.886
335_BMUL	CAZ_INT#16,CEFPM_S2N#>16-S2N,LEV_INT#4-HIDE,MER_SN#4-HIDE,MIN_INT#8,PIPTAZ_S2N#>64-S2N,SXT_SN#<=2-HIDE,TIM_R#>64,	BLUD	Medical/Surgical	310	70.2	83	M	Burkholderia cepacia	Burkholderia multivorans	189336000	29966	33.02	0.886
34_BCEN		BAL	Critical Care	310	70	5	M	Burkholderia cenocepacia	Burkholderia cenocepacia	190714216	8184	16.71	0.9915
35_BMUL	AMK_R#>32-R,CAZ_SN#2-SN,CEFPM_SNC#8-SNC,CIP_R#>2-R,GM_R#>8-R,IMP_INT#8-INT,LEV_R#>4-R,MER_SN#2-SN,MIN_R#>8-R,PIPTAZ_SN#<=8-SN,SXT_R#4-R,TIM_R#>64-R,TOB_R#>8-R,	BAL	Critical Care	310	70	9	M	Burkholderia cepacia	Burkholderia multivorans	189336000	37447	36.2	0.8934
36_SMAL		BAL	Critical Care	310	70	9	M	Stenotrophomonas maltophilia	Stenotrophomonas maltophilia	384076029	56177	19.48	0.9282
415_BMUL	CAZ_SN#2,LEV_R#>4,MER_SN#2,MIN_R#>8,SXT_SN#<=2,TIM_R#>64,	SPUT	Medical/Surgical	310	70.2	107	M	Burkholderia cepacia	Burkholderia multivorans	189332915	117419	43.77	0.907
416_SMAL	CAZ_R#>16,IMP_R#>8,LEV_INT#4,MIN_SN#2,MOXFL_R2N#2,SXT_SN#<=2,TIM_INT#64,	SPUT	Medical/Surgical	310	70.2	107	M	Stenotrophomonas maltophilia	Stenotrophomonas maltophilia	190010013	98772	21.32	0.9213
423_BMUL		SPUT	Medical/Surgical	310	70.2	109	M	Burkholderia cepacia	Burkholderia multivorans	189336000	89363	30.64	0.892
424_SMAL		SPUT	Medical/Surgical	310	70.2	109	M	Stenotrophomonas maltophilia	Stenotrophomonas maltophilia	190010013	113161	30.52	0.9267
528_BCEN	CAZ_SN#2,LEV_R#>4,MER_SN#2,MIN_R#>8,SXT_R#4,TIM_R#>64,	BLUD	Medical/Surgical	310	70.3	143	M	Burkholderia cepacia	Burkholderia cenocepacia	190714216	9121	12.08	0.9906
530_BMUL	CAZ_SN#2,LEV_R#>4,MER_SN#2,MIN_R#>8,SXT_SN#<=2,TIM_R#>64,CAZ_SN#2,LEV_INT#4,MER_SN#4,MIN_SN#4,SXT_SN#<=2,TIM_R#>64,	BLUD	Medical/Surgical	310	70.3	145	M	Burkholderia cepacia	Burkholderia multivorans	189336000	13808	17.31	0.882
531_BMUL	CAZ_SN#2,LEV_R#>4,MER_SN#2,MIN_R#>8,SXT_SN#<=2,TIM_R#>64,CAZ_SN#2,LEV_INT#4,MER_SN#4,MIN_SN#4,SXT_SN#<=2,TIM_R#>64,	BLUD	Medical/Surgical	310	70.3	145	M	Burkholderia cepacia	Burkholderia multivorans	189336000	24783	20.54	0.8867
543_SMAL	AMK_R2N#>64,ATM_R2N#>128,CAZ_R#64,CEFPM_R2N#>32,CHLR_R#>64,CIP_R2N#>8,COL_S2N#1,GM_R2N#>64,IMP_R2N#>32,LEV_R#8,MER_R2N#>32,MIN_SN#1,PIPTAZ_R2N#>128,SXT_SN#2,TIM_R#>128,TOB_R2N#128,AMK_R2N#>64,ATM_R2N#>128,CAZ_R#>64,CEFPM_R2N#>32,CHLR_R#>64,CIP_R2N#>8,COL_S2N#1,GM_R2N#>64,IMP_R2N#>32,LEV_R#8,MER_R2N#>32,MIN_SN#1,PIPTAZ_R2N#>128,SXT_SN#1,TIM_R#>128,TOB_R2N#128,	SPUT	Medical/Surgical	310	70.3	144	M	Stenotrophomonas maltophilia	Stenotrophomonas maltophilia	190010013	82139	14.08	0.9236
544_SMAL	AMK_R2N#>64,ATM_R2N#>128,CAZ_R#64,CEFPM_R2N#>32,CHLR_R#>64,CIP_R2N#>8,COL_S2N#1,GM_R2N#>64,IMP_R2N#>32,LEV_R#8,MER_R2N#>32,MIN_SN#1,PIPTAZ_R2N#>128,SXT_SN#2,TIM_R#>128,TOB_R2N#128,AMK_R2N#>64,ATM_R2N#>128,CAZ_R#>64,CEFPM_R2N#>32,CHLR_R#>64,CIP_R2N#>8,COL_S2N#1,GM_R2N#>64,IMP_R2N#>32,LEV_R#8,MER_R2N#>32,MIN_SN#1,PIPTAZ_R2N#>128,SXT_SN#1,TIM_R#>128,TOB_R2N#128,	SPUT	Medical/Surgical	310	70.3	144	M	Stenotrophomonas maltophilia	Stenotrophomonas maltophilia	190010013	81075	15.88	0.928
547_BMUL	AMK_R2N#>64,ATM_R2N#>128,CAZ_R#32,CEFPM_R2N#>32,CHLR_R#64,CIP_R2N#>8,COL_R2N#>32,GM_R2N#>64,IMP_R2N#>32,LEV_R#>16,MER_R#16,MIN_R#32,PIPTAZ_R2N#64,SXT_R#>4,TIM_R#>128,TOB_R2N#128,AMK_R2N#>64,ATM_R2N#>128,CAZ_R#32,CEFPM_R2N#>32,CHLR_R#32,CIP_R2N#>8,COL_R2N#>32,GM_R2N#>64,IMP_R2N#>32,LEV_R#>16,MER_R#16,MIN_R#32,PIPTAZ_R2N#64,SXT_R#>4,TIM_R#>128,TOB_R2N#128,	SPUT	Medical/Surgical	310	70.3	144	M	Burkholderia cenocepacia	Burkholderia multivorans	189336000	106461	55.81	0.8705
548_BMUL	AMK_R2N#>64,ATM_R2N#>128,CAZ_R#32,CEFPM_R2N#>32,CHLR_R#64,CIP_R2N#>8,COL_R2N#>32,GM_R2N#>64,IMP_R2N#>32,LEV_R#>16,MER_R#16,MIN_R#32,PIPTAZ_R2N#64,SXT_R#>4,TIM_R#>128,TOB_R2N#128,AMK_R2N#>64,ATM_R2N#>128,CAZ_R#32,CEFPM_R2N#>32,CHLR_R#32,CIP_R2N#>8,COL_R2N#>32,GM_R2N#>64,IMP_R2N#>32,LEV_R#>16,MER_R#16,MIN_R#32,PIPTAZ_R2N#64,SXT_R#>4,TIM_R#>128,TOB_R2N#128,	SPUT	Medical/Surgical	310	70.3	144	M	Burkholderia cenocepacia	Burkholderia multivorans	189336000	106923	54.73	0.8784
881_BCEN		SPUT	Medical/Surgical	310	70.6	236	M	Burkholderia cenocepacia	Burkholderia cenocepacia	590114466	31866	29.34	0.9932
882_SMAL		SPUT	Medical/Surgical	310	70.6	236	M	Stenotrophomonas maltophilia	Stenotrophomonas maltophilia	194346582	19853	11.84	0.9311
891_BCEN	AMK_R2N#>64,ATM_R2N#>128,CAZ_INT#16,CEFPM_R2N#>32,CHLR_R#64,CIP_R2N#8,COL_R#>32,GM_R2N#>64,IMP_R2N#16,LEV_R#16,MER_INT#8,MIN_R#>32,PIPTAZ_R2N#128,SXT_R#>4,TIM_R#>128,TOB_R2N#>256,	SPUT	Medical/Surgical	310	70.6	233	M	Burkholderia cenocepacia	Burkholderia cenocepacia	590117779	59641	61.96	0.9903
892_SMAL	AMK_S2N#16,ATM_R2N#>128,CAZ_R#64,CEFPM_R2N#32,CHLR_R#>64,CIP_R2N#>8,COL_R2N#4,GM_S2N#4,IMP_R2N#>32,LEV_R#16,MER_R2N#>32,MIN_SN#2,PIPTAZ_R2N#>128,SXT_R#>4,TIM_R#128,TOB_S2N#2,	SPUT	Medical/Surgical	310	70.6	233	M	Stenotrophomonas maltophilia	Stenotrophomonas maltophilia	194346582	40242	43.36	0.9236
316_RDEN		BAL	Medical/Surgical	311	63.7	86	M	Diptheroid	Rothia dentocariosa	310943164	177405	43.55	0.9669
317_SINT		BAL	Medical/Surgical	311	63.7	86	M	Streptococcus milleri group	Streptococcus intermedius	537629960	85815	29	0.9113
318_SPAR		BAL	Medical/Surgical	311	63.7	86	M	Strep Viridans	Streptococcus parasanguinis	386791997	34335	20.89	0.9416
336_SHAE		BLUD	Medical/Surgical	311	63.7	85	M	Coagulase Negative Staphylococcus	Staphylococcus haemolyticus	68445725	191981	58.03	0.8092
1340_SEPI		TIP	Critical Care	312	53	365	M	Coagulase Negative Staphylococcus	Staphylococcus epidermidis	27316888	63395	25.08	0.9972
1291_SAUR	CFZ_SN#<=2,CLIN_SN#<=0.25,DZN_SN#<=4,DZN2_SN#<=8,ERYT_SN#0.5,FOXMR_SN#<=6,GM_SN#<=4,LEV_SN#<=0.5,MOXFL_SN#<=0.25,OXA_SN#0.5,SXT_SN#<=0.5,TET_INT#8,TRX_SN#4,VANC_SN#1,	WUND	Medical/Surgical	313	40	350	F	Staphylococcus aureus	Staphylococcus aureus	47118312	54524	29.93	0.9929
1292_SHAE		WUND	Medical/Surgical	313	40	350	F	Coagulase Negative Staphylococcus	Staphylococcus haemolyticus	68445725	66492	49.35	0.9882
1299_SAUR	CFZ_SN#<=2,CLIN_SN#<=0.25,DZN_SN#<=4,DZN2_SN#<=8,ERYT_SN#0.5,FOXMR_SN#<=6,GM_SN#<=4,LEV_SN#<=0.5,MOXFL_SN#<=0.25,OXA_SN#0.5,SXT_SN#<=0.5,TET_R#>8,TRX_SN#4,VANC_SN#1.5,	SKN	Medical/Surgical	313	40	350	F	Staphylococcus aureus	Staphylococcus aureus	356871517	88020	27.84	0.9897
1300_LCIT		SKN	Medical/Surgical	313	40	350	F	Gram positive cocci not staph not strep not enter	Leuconostoc citreum	169803215	76176	51.89	0.7723
1301_LGAS		SKN	Medical/Surgical	313	40	350	F	Gram positive cocci not staph not strep not enter	Leuconostoc gasicomitatum	299886680	153591	96.51	0.7784
373_PMIR	AMP_SN#<=8,ATM_SN#<=1,CAZ_SN#<=0.5,CEFPM_SN#<=0.25,CFZ_SN#<=2,CIP_SN#<=0.06,CTT_SN#<=16,CTX_SN#<=0.25,DOXY_R#>8,ERT_SN#<=0.12,FM_R#R,GM_SN#<=4,LEV_SN#<=0.5,MER_SN#<=1,MOXFL_S2N#<=0.25,PIPTAZ_SN#<=8,SAM_SN#<=8,SXT_SN#<=2,TRX_SN#<=0.25,	URN	Medical/Surgical	314	49.1	101	M	Proteus mirabilis	Proteus mirabilis	172046403	70691	16.3	0.9907
1189_SMAL	CAZ_R#>256-R,IMP_R#R,LEV_SN#0.25-SN,MIN_SN#0.50-SN,MOXFL_S2N#0.125-S2N,SXT_R#>32-R,TIM_INT#64-INT,	SPUT	Critical Care	315	47.4	320	F	Stenotrophomonas maltophilia	Stenotrophomonas maltophilia	190010013	36128	16.12	0.9166
353_ECLO	AMP_R#R,ATM_SN#<=1,CAZ_SN#<=0.5,CEFPM_SN#<=0.25,CFZ_R#>16,CIP_SN#<=0.06,CTT_SN#<=16,CTX_SN#<=0.25,ERT_SN#<=0.12,GM_SN#<=4,LEV_SN#<=0.5,MER_SN#<=1,PIPTAZ_SN#<=8,SAM_SN#<=8,SXT_SN#<=2,TRX_SN#<=0.25,	SPUT	Neonatal	316	18	95	M	Enterobacter cloacae	Enterobacter cloacae	295095013	147661	25.51	0.9902
354_SEPI		SPUT	Neonatal	316	18	95	M	Coagulase Negative Staphylococcus	Staphylococcus epidermidis	27316888	54271	25.42	0.9947
515_SHAE		URN	Critical Care	317	47.6	138	F	Coagulase Negative Staphylococcus	Staphylococcus haemolyticus	68445725	101727	13.77	0.8255
1176_ECLO	AMP_R#>16,ATM_SN#<=1,CAZ_SN#<=0.5,CEFPM_SN#<=0.25,CFZ_R#>16,CIP_SN#<=0.06,CTT_SN#<=16,CTX_SN#<=0.25,ERT_SN#<=0.12,GM_SN#<=4,LEV_SN#<=0.5,MER_SN#<=1,PIPTAZ_SN#<=8,SAM_SN#<=8,SXT_SN#<=2,TRX_SN#<=0.25,	SPUT	Neonatal	318	17	321	F	Enterobacter species	Enterobacter cloacae	400173048	69604	23.2	0.9068
1228_EFLS	AMP_SN#1,FM_SN#<=32,LEV_R#>4,PEN_SN#4,TET_R#>8,VANC_SN#1,	URN	Neonatal	318	29	333	F	Enterococcus faecalis	Enterococcus faecalis	29350190	44918	18.74	0.9971
1248_EFLS	AMP_SN#1,ERYT_R#>4,GM500_NOSYN#NOSYN,PEN_SN#4,SM1000_NOSYN#NOSYN,VANC_SN#1,	BLUD	Neonatal	318	32	336	F	Enterococcus faecalis	Enterococcus faecalis	29350190	50748	30.45	0.9971
1249_SEPI		BLUD	Neonatal	318	32	336	F	Coagulase Negative Staphylococcus	Staphylococcus epidermidis	27316888	56128	26.33	0.9974
1253_SMAL	CAZ_R#>256,IMP_R#R,LEV_SN#1.0-SN,MIN_SN#1.0,MOXFL_S2N#0.125,SXT_SN#0.064,TIM_R#>256,	SPUT	Neonatal	318	36	340	F	Stenotrophomonas maltophilia	Stenotrophomonas maltophilia	190010013	96769	20.55	0.9792
1254_ECLO	AMP_R#>16,ATM_R#>8,CAZ_R#>16,CEFPM_SN#0.5,CFZ_R#>16,CIP_SN#<=0.06,CTT_R#>32,CTX_R#>2,ERT_R#1,GM_SN#<=4,LEV_SN#<=0.5,MER_SN#<=1,PIPTAZ_INT#64,SAM_R#>16,SXT_SN#<=2,TRX_R#>2,	SPUT	Neonatal	318	36	340	F	Enterobacter Asburiae	Enterobacter cloacae	400173048	41698	14.87	0.9066
1334_ABAU	AMK_SN#<=16,CAZ_SN#1,CEFPM_SNC#0.5,CIP_SNC#<=0.06,ERT_R#R,GM_SN#<=4,IMP_SN#<=0.5,LEV_SN#<=0.5,MER_SN#<=1,MIN_SN#<=1,PIPTAZ_SNC#<=8,TIG_S2N#<=0.25,TIM_SN#<=16,TOB_SN#<=2,	SPUT	Neonatal	318	59	363	F	Acinetobacter baumannii calcoaceticus complex	Acinetobacter baumannii	169150821	11733	10.05	0.8999
1335_KPNE	AMP_R#R,ATM_SN#<=1,CAZ_SN#<=0.5,CEFPM_SN#<=0.25,CFZ_SN#<=2,CIP_SN#<=0.06,CTT_SN#<=16,CTX_SN#<=0.25,ERT_SN#<=0.12,GM_SN#<=4,LEV_SN#<=0.5,MER_SN#<=1,PIPTAZ_SN#<=8,SAM_SN#<=8,SXT_SN#<=2,TRX_SN#<=0.25,	SPUT	Neonatal	318	59	363	F	Klebsiella pneumoniae	Klebsiella pneumoniae	206564770	59809	15.5	0.99
181_KOXY	AMP_R#>16,ATM_SN#<=1,CAZ_SN#<=0.5,CEFPM_SN#<=0.25,CFZ_R#8,CIP_SN#<=0.06,CTT_SN#<=16,CTX_SN#<=0.25,DOXY_SN#<=1,ERT_SN#<=0.12,FM_SN#<=32,GM_SN#<=4,LEV_SN#<=0.5,MER_SN#<=1,MOXFL_S2N#<=0.25,PIPTAZ_SN#<=8,SAM_SN#<=8,SXT_SN#<=2,TRX_SN#<=0.25,	URN	Medical/Surgical	319	75.8	48	F	Klebsiella oxytoca	Klebsiella oxytoca	365906294	45508	11.91	0.9211
182_ECLO	AMP_R#>16,ATM_SN#<=1,CAZ_SN#<=0.5,CEFPM_SN#<=0.25,CFZ_R#>16,CIP_SN#<=0.06,CTT_SN#<=16,CTX_SN#<=0.25,DOXY_SN#2,ERT_SN#<=0.12,FM_SN#<=32,GM_SN#<=4,LEV_SN#<=0.5,MER_SN#<=1,MOXFL_S2N#<=0.25,PIPTAZ_SN#<=8,SAM_R#>16,SXT_SN#<=2,TRX_SN#<=0.25,	URN	Medical/Surgical	319	75.8	48	F	Enterobacter Asburiae	Enterobacter cloacae	400173048	161810	37.13	0.8999
183_EFLS	AMP_SN#1,FM_SN#<=32,LEV_SN#1,PEN_SN#4,TET_R#>8,VANC_SN#1,	URN	Medical/Surgical	319	75.8	48	F	Enterococcus faecalis	Enterococcus faecalis	323478858	71273	20.14	0.9918
195_ECLO	AMP_R#>16,ATM_SN#<=1,CAZ_SN#<=0.5,CEFPM_SN#<=0.25,CFZ_R#>16,CIP_SN#<=0.06,CTT_SN#<=16,CTX_SN#<=0.25,ERT_SN#<=0.12,GM_SN#<=4,LEV_SN#<=0.5,MER_SN#<=1,PIPTAZ_SN#<=8,SAM_INT#16,SXT_SN#<=2,TRX_SN#<=0.25,	BLUD	Medical/Surgical	319	75.8	49	F	Enterobacter Asburiae	Enterobacter cloacae	295095013	133439	21.26	0.8867
197_KOXY		BLUD	Medical/Surgical	319	Missing Data	Missing Data	F	Klebsiella oxytoca	Klebsiella oxytoca	365906294	132036	24.32	0.93
198_ECLO		BLUD	Medical/Surgical	319	Missing Data	Missing Data	F	Enterobacter Asburiae	Enterobacter cloacae	400173048	169347	43.85	0.9132
10_ECLO	AMP_R#>16,ATM_SN#<=1,CAZ_SN#<=0.5,CEFPM_SN#<=0.25,CFZ_SN#<=2,CIP_SN#<=0.06,CTT_SN#<=16,CTX_SN#<=0.25,ERT_SN#<=0.12,GM_SN#<=4,LEV_SN#<=0.5,MER_SN#<=1,PIPTAZ_SN#<=8,SAM_SN#<=8,SXT_SN#<=2,TRX_SN#<=0.25,	SPUT	Medical/Surgical	320	60	2	M	Klebsiella pneumoniae	Enterobacter cloacae	295095013	57746	10.36	0.8094
6_SEPI		URN	Medical/Surgical	320	60	2	M	Coagulase Negative Staphylococcus	Staphylococcus epidermidis	57636010	20055	18.8	0.9958
8_SEPI		URN	Medical/Surgical	320	60	2	M	Coagulase Negative Staphylococcus	Staphylococcus epidermidis	27316888	81486	22.7	0.9977
89_SHAE	CLIN_SN#<=0.25,DAP_SN#<=0.5,DZN_SN#<=4,DZN2_SN#<=8,ERYT_SN#0.5,FOXMR_R#>6,GM_SN#<=4,LEV_R#>4,MOXFL_R#2,OXA_R#R,SXT_SN#<=0.5,TET_SN#<=2,VANC_SN#1,	TIS	Medical/Surgical	321	70.3	25	M	Staphylococcus aureus	Staphylococcus haemolyticus	68445725	46529	34.26	0.7921
105_ECOL		BLUD	Medical/Surgical	322	73	31	M	Escherichia coli	Escherichia coli	85674274	141223	18.61	0.9789
262_KSED		BAL	Critical Care	323	54.2	75	M	Aerobic non-spore forming gram positive rod	Kytococcus sedentarius	256687298	83956	22.44	0.7649
263_SSPC		BAL	Critical Care	323	54.2	75	M	fastidious streptococcus	Streptococcus sp.	552057725	84990	50.85	0.739
266_SAUR	CFZ_SN#<=8,CLIN_SN#<=0.25,DZN_SN#<=4,DZN2_SN#<=8,ERYT_SN#0.5,FOXMR_SN#<=6,GM_SN#<=4,LEV_SN#<=0.5,MOXFL_SN#<=0.25,OXA_SN#0.5,SXT_SN#<=0.5,TET_SN#<=2,TRX_SN#4,VANC_SN#1,	FLUID	Critical Care	323	54.2	73	M	Staphylococcus aureus	Staphylococcus aureus	298693322	47974	18.12	0.9789
278_SAUR	CFZ_SN#<=8,CLIN_SN#<=0.25,DZN_SN#<=4,DZN2_SN#<=8,ERYT_SN#0.5,FOXMR_SN#<=6,GM_SN#<=4,LEV_SN#<=0.5,MOXFL_SN#<=0.25,OXA_SN#0.5,SXT_SN#<=0.5,TET_SN#<=2,TRX_SN#4,VANC_SN#1,	BLUD	Critical Care	323	54.2	75	M	Staphylococcus aureus	Staphylococcus aureus	298693322	100123	75.43	0.9819
797_CAUR	CIP_R#>32-R,CLIN_INT#2-INT,ERYT_SN#0.06-SN,GM_SN#<0.06-SN,PEN_SN#0.5-SN,TET_SN#0.25-SN,TRX_R#8-R,VANC_SN#0.5-SN,	SPUT	Medical/Surgical	324	68.1	203	M	Corynebacterium striatum	Corynebacterium aurimucosum	227452846	80345	47.81	0.7786
951_SMAL		SPUT	Medical/Surgical	325	46.1	261	F	Non-lactose fermenting gram negative rod	Stenotrophomonas maltophilia	194346582	41881	27.08	0.9308
952_SMAL		SPUT	Medical/Surgical	325	46.1	261	F	Non-lactose fermenting gram negative rod	Stenotrophomonas maltophilia	190010013	41533	20.7	0.9296
953_PAER		SPUT	Medical/Surgical	325	46.1	261	F	enteric gram negative rod	Pseudomonas aeruginosa	348031532	17136	10.59	0.9932
1097_SEPI		URN	Medical/Surgical	326	65.8	303	F	Coagulase Negative Staphylococcus	Staphylococcus epidermidis	57636010	62444	32.49	0.994
1137_SHAE		FLUID	Critical Care	327	57.2	307	M	Coagulase Negative Staphylococcus	Staphylococcus haemolyticus	68445725	153736	15.8	0.7989
193_KOXY	AMP_R#>16,ATM_SN#<=1,CAZ_SN#<=0.5,CEFPM_SN#<=0.25,CFZ_SN#<=2,CIP_SN#<=0.06,CTT_SN#<=16,CTX_SN#<=0.25,DOXY_SN#2,ERT_SN#<=0.12,FM_SN#<=32,GM_SN#<=4,LEV_SN#<=0.5,MER_SN#<=1,MOXFL_S2N#<=0.25,PIPTAZ_SN#<=8,SAM_SN#<=8,SXT_SN#<=2,TRX_SN#<=0.25,	URN	Medical/Surgical	328	61.7	52	M	Klebsiella pneumoniae	Klebsiella oxytoca	365906294	29520	8.15	0.8451
619_SEPI	AMP_SN#1,FM_SN#<=32,LEV_SN#2,PEN_SN#<=2,TET_SN#<=2,VANC_SN#1,	URN	Critical Care	329	17.9	163	F	Enterococcus faecalis	Staphylococcus epidermidis	57636010	128286	14.41	0.8065
646_PMIR		URN	Critical Care	329	17.9	165	F	Proteus species	Proteus mirabilis	172046403	63952	11.04	0.9941
647_EFLS		URN	Critical Care	329	17.9	165	F	Enterococcus faecalis	Enterococcus faecalis	397335222	24878	9.93	0.9877
675_ECOL	AMK_SN#<=16,AMP_R#>16,ATM_SN#<=1,CAZ_SN#<=0.5,CEFPM_SN#<=0.25,CFZ_R#>16,CIP_R#>2,CTT_SN#<=16,CTX_SN#<=0.25,DOXY_R#>8,ERT_SN#<=0.12,FM_SN#<=32,GM_R#>8,LEV_R#>4,MER_SN#<=1,MOXFL_R2N#>2,PIPTAZ_INT#64,SAM_R#>16,SXT_R#>4,TOB_R#>8,TRX_SN#<=0.25,	URN	Critical Care	329	17.9	178	F	Escherichia coli	Escherichia coli	554510692	74220	15.47	1
677_SEPI		TIP	Critical Care	329	17.9	178	F	Coagulase Negative Staphylococcus	Staphylococcus epidermidis	27316888	60870	30.61	0.9963
678_SEPI		TIP	Critical Care	329	17.9	178	F	Coagulase Negative Staphylococcus	Staphylococcus epidermidis	57636010	53486	39.87	0.9954
694_RDEN		BLUD	Critical Care	329	17.9	178	F	Rothia sp	Rothia dentocariosa	310943164	108748	30.28	0.9653
701_BMUL	CAZ_SN#2,LEV_SN#1,MER_SN#<=1,MIN_SN#<=1,SXT_SN#<=2,TIM_R#>64,	URN	Critical Care	329	17.9	186	F	Burkholderia cepacia	Burkholderia multivorans	189332915	11788	15.66	0.9836
800_BMUL	CAZ_SN#1,LEV_SN#1,MER_SN#<=1,MIN_SN#<=1,SXT_SN#<=2,TIM_INT#64,	URN	Critical Care	329	18	213	F	Burkholderia cepacia	Burkholderia multivorans	189332915	28140	31.63	0.972
47_PMIR		WUND	Medical/Surgical	330	50.8	12	F	Proteus species	Proteus mirabilis	172046403	143441	35.07	0.9931
48_AHYD		WUND	Medical/Surgical	330	50.8	12	F	Gram positive anaerobic rods	Aeromonas hydrophila	569545899	115652	47.28	0.8803
49_SAUR		WUND	Medical/Surgical	330	50.8	12	F	Staphylococcus aureus	Staphylococcus aureus	545580417	96513	60.42	0.9808
50_AHYD		WUND	Medical/Surgical	330	50.8	12	F	Non-lactose fermenting gram negative rod	Aeromonas hydrophila	117558854	78631	32.73	0.9725
51_PMIR		WUND	Medical/Surgical	330	50.8	12	F	Proteus species	Proteus mirabilis	172046403	127067	19.83	0.9932
52_AHYD		WUND	Medical/Surgical	330	50.8	12	F	Non-lactose fermenting gram negative rod	Aeromonas hydrophila	604184237	88645	16.67	0.9361
53_AHYD		WUND	Medical/Surgical	330	50.8	12	F	Gram positive anaerobic rods	Aeromonas hydrophila	117558854	88537	15.31	0.9725
54_SAUR	CFZ_SN#<=8,CLIN_SN#<=0.25,DZN_SN#<=4,DZN2_SN#<=8,ERYT_SN#0.5-SN,FOXMR_SN#<=6,GM_SN#<=4,LEV_SN#<=0.5,MOXFL_SN#<=0.25,OXA_SN#1,SXT_SN#<=0.5,TET_SN#<=2,TRX_SN#4,VANC_SN#1,CFZ_SN#<=8,CLIN_SN#<=0.25,DZN_SN#<=4,DZN2_SN#<=8,ERYT_SN#0.5,FOXMR_SN#<=6,GM_SN#<=4,LEV_SN#<=0.5,MOXFL_SN#<=0.25,OXA_SN#0.5,SXT_SN#<=0.5,TET_SN#<=2,TRX_SN#4,VANC_SN#1,	WUND	Medical/Surgical	330	50.8	12	F	Staphylococcus aureus	Staphylococcus aureus	344176319	55144	18.8	0.985
55_SAUR	CFZ_SN#<=8,CLIN_SN#<=0.25,DZN_SN#<=4,DZN2_SN#<=8,ERYT_SN#0.5-SN,FOXMR_SN#<=6,GM_SN#<=4,LEV_SN#<=0.5,MOXFL_SN#<=0.25,OXA_SN#1,SXT_SN#<=0.5,TET_SN#<=2,TRX_SN#4,VANC_SN#1,CFZ_SN#<=8,CLIN_SN#<=0.25,DZN_SN#<=4,DZN2_SN#<=8,ERYT_SN#0.5,FOXMR_SN#<=6,GM_SN#<=4,LEV_SN#<=0.5,MOXFL_SN#<=0.25,OXA_SN#0.5,SXT_SN#<=0.5,TET_SN#<=2,TRX_SN#4,VANC_SN#1,	WUND	Medical/Surgical	330	50.8	12	F	Staphylococcus aureus	Staphylococcus aureus	298693322	136287	35.15	0.9815
56_AHYD		WUND	Medical/Surgical	330	50.8	12	F	Non-lactose fermenting gram negative rod	Aeromonas hydrophila	604184237	101967	17.19	0.9408
66_CBOT		TIS	Medical/Surgical	330	50.8	12	F	Clostridium species not perfringens	Clostridium botulinum	169119423	36018	17.23	0.9335
68_PMIR		TIS	Medical/Surgical	330	50.8	12	F	Proteus species	Proteus mirabilis	172046403	140317	19.13	0.9931
69_SAUR	CFZ_SN#<=8,CLIN_SN#0.5,DZN_SN#<=4,DZN2_SN#<=8,ERYT_SN#0.5,FOXMR_SN#<=6,GM_SN#<=4,LEV_SN#<=0.5,MOXFL_SN#<=0.25,OXA_SN#0.5,SXT_SN#<=0.5,TET_SN#<=2,TRX_SN#4,VANC_SN#1,CFZ_SN#<=8,CLIN_SN#<=0.25,DZN_SN#<=4,DZN2_SN#<=8,ERYT_SN#0.5,FOXMR_SN#<=6,GM_SN#<=4,LEV_SN#<=0.5,MOXFL_SN#<=0.25,OXA_SN#0.5,SXT_SN#<=0.5,TET_SN#<=2,TRX_SN#4,VANC_SN#1,	TIS	Medical/Surgical	330	50.8	12	F	Staphylococcus aureus	Staphylococcus aureus	545580417	78287	17.72	0.9812
70_SAUR	CFZ_SN#<=8,CLIN_SN#0.5,DZN_SN#<=4,DZN2_SN#<=8,ERYT_SN#0.5,FOXMR_SN#<=6,GM_SN#<=4,LEV_SN#<=0.5,MOXFL_SN#<=0.25,OXA_SN#0.5,SXT_SN#<=0.5,TET_SN#<=2,TRX_SN#4,VANC_SN#1,CFZ_SN#<=8,CLIN_SN#<=0.25,DZN_SN#<=4,DZN2_SN#<=8,ERYT_SN#0.5,FOXMR_SN#<=6,GM_SN#<=4,LEV_SN#<=0.5,MOXFL_SN#<=0.25,OXA_SN#0.5,SXT_SN#<=0.5,TET_SN#<=2,TRX_SN#4,VANC_SN#1,	TIS	Medical/Surgical	330	50.8	12	F	Staphylococcus aureus	Staphylococcus aureus	298693322	77153	16.49	0.9817
884_BFRA	CLIN_R#>256,CTT_SN#4,FLAG_SN#0.25,IMP_SN#0.06,MOXFL_SN#1-SN,PIPTAZ_SN#0.25/4,SAM_SN#0.5/0.25,	BLUD	Medical/Surgical	331	84.9	234	M	Bacteroides fragillis	Bacteroides fragilis	301161079	30621	27.34	0.8369
885_BFRA		BLUD	Medical/Surgical	331	84.9	235	M	Bacteroides fragillis	Bacteroides fragilis	301161079	34263	13.99	0.9845
893_LRHA		BLUD	Medical/Surgical	331	84.9	237	M	Lactobacillus sp.	Lactobacillus rhamnosus	521374308	39785	29.97	0.9813
894_BFRA		BLUD	Medical/Surgical	331	84.9	236	M	Bacteroides fragillis	Bacteroides fragilis	301161079	42215	15.31	0.9949
1191_SEPI		WUND	Medical/Surgical	332	52.5	323	F	Coagulase Negative Staphylococcus	Staphylococcus epidermidis	27316888	63248	55.04	0.9947
791_PPUT	AMK_SN#<=16,CAZ_SN#2,CEFPM_SNC#1,CIP_SN#<=0.06,GM_SN#<=4,IMP_SN#<=0.5,LEV_SN#<=0.5,MER_SN#<=1,MIN_SN#<=1,PIPTAZ_SN#<=8,SXT_R#>4,TIM_R#>64,TOB_SN#<=2,	URN	Critical Care	333	87.2	206	M	pseudomonas putida	Pseudomonas putida	512381003	23200	13.48	0.9858
792_PAER	AMK_SN#<=16,CAZ_SN#2,CEFPM_SNC#2,CIP_SN#0.5,GM_SN#<=4,IMP_SN#2,LEV_SN#2,MER_SN#<=1,PIPTAZ_SN#<=8,TIM_INT#32,TOB_SN#<=2,	URN	Critical Care	333	87.2	206	M	Pseudomonas aeruginosa	Pseudomonas aeruginosa	575870901	39589	13.16	0.9923
1066.rep1_ECOL	AMP_R#>16,ATM_SN#<=1,CAZ_SN#<=0.5,CEFPM_SN#<=0.25,CFZ_SN#<=2,CIP_SN#<=0.06,CTT_SN#<=16,CTX_SN#<=0.25,ERT_SN#<=0.12,GM_SN#<=4,LEV_SN#<=0.5,MER_SN#<=1,PIPTAZ_SN#<=8,SAM_R#>16,SXT_R#>4,TRX_SN#<=0.25,	BLUD	Neonatal	334	0	290	M	Escherichia coli	Escherichia coli	294489418	86870	19.23	0.997
845_KPNE	AMP_R#>16,ATM_SN#<=1,CAZ_SN#<=0.5,CEFPM_SN#<=0.25,CFZ_SN#<=2,CIP_SN#<=0.06,CTT_SN#<=16,CTX_SN#<=0.25,DOXY_SN#2,ERT_SN#<=0.12,FM_INT#64,GM_SN#<=4,LEV_SN#<=0.5,MER_SN#<=1,MOXFL_S2N#<=0.25,PIPTAZ_SN#<=8,SAM_SN#<=8,SXT_SN#<=2,TRX_SN#<=0.25,	URN	Neonatal	335	24	230	F	Klebsiella pneumoniae	Klebsiella pneumoniae	339759707	16809	9.6	0.9928
880_SEPI	GM_R#>8,LEV_SN#<=0.5,OXA_R#R,SXT_SN#<=0.5,VANC_SN#4,	CSFPC	Neonatal	335	25	231	F	Coagulase Negative Staphylococcus	Staphylococcus epidermidis	27316888	72537	16.03	0.8029
669_SAUR	CLIN_R#>2,DZN_R#>4,DZN2_R#>8,ERYT_R#>4,FOXMR_R#>6,GM_SN#<=4,LEV_R#>4,LINEZ_SN#2,MOXFL_R#>4,OXA_R#R,SXT_SN#<=0.5,TET_SN#<=2,VANC_SN#1,	SPUTIN	Medical/Surgical	336	35.8	174	F	Staphylococcus aureus	Staphylococcus aureus	595636499	28999	11.8	0.9999
719_PAER	AMK_SN#<=16,CAZ_SN#1,CEFPM_SNC#4,CIP_INT#2,GM_SN#<=4,IMP_SN#1,LEV_INT#4,MER_SN#<=1,PIPTAZ_SN#<=8,TIM_SN#<=16,TOB_SN#<=2,AMK_SN#<=16,CAZ_SN#1,CEFPM_SNC#4,CIP_INT#2,GM_SN#<=4,IMP_SN#1,LEV_INT#4,MER_SN#<=1,PIPTAZ_SN#<=8,TIM_INT#64,TOB_SN#<=2,	UCATH	Medical/Surgical	336	35.9	191	F	Pseudomonas aeruginosa	Pseudomonas aeruginosa	514245605	24661	10.7	0.9926
720_PAER	AMK_SN#<=16,CAZ_SN#1,CEFPM_SNC#4,CIP_INT#2,GM_SN#<=4,IMP_SN#1,LEV_INT#4,MER_SN#<=1,PIPTAZ_SN#<=8,TIM_SN#<=16,TOB_SN#<=2,AMK_SN#<=16,CAZ_SN#1,CEFPM_SNC#4,CIP_INT#2,GM_SN#<=4,IMP_SN#1,LEV_INT#4,MER_SN#<=1,PIPTAZ_SN#<=8,TIM_INT#64,TOB_SN#<=2,	UCATH	Medical/Surgical	336	35.9	191	F	Pseudomonas aeruginosa	Pseudomonas aeruginosa	553895034	48628	16.26	0.9951
907_SMAR	AMP_R#R,ATM_SN#<=1,CAZ_SN#<=0.5,CEFPM_SN#<=0.25,CFZ_R#>16,CIP_SN#<=0.06,CTT_SN#<=16,CTX_SN#<=0.25,DOXY_SN#2,ERT_SN#<=0.12,FM_R#>64,GM_SN#<=4,IMP_R#8-HIDE,LEV_SN#<=0.5,MER_SN#<=1,MOXFL_S2N#<=0.25,PIPTAZ_SN#<=8,SAM_SN#<=8,SXT_SN#<=2,TRX_SN#<=0.25,	URN	Medical/Surgical	336	36	240	F	Serratia marcescens	Serratia marcescens	573008719	80288	19.03	0.96
908_PAER	AMK_SN#<=16,CAZ_SN#4,CEFPM_SNC#8,CIP_SN#0.5,GM_SN#<=4,IMP_R#>8,LEV_SN#2,MER_R#>8,PIPTAZ_INT#32,TIM_R#>64,TOB_SN#<=2,	URN	Medical/Surgical	336	36	240	F	Pseudomonas aeruginosa	Pseudomonas aeruginosa	566561164	74369	19.6	0.995
909_EFCM	AMP_R#>8,DAP_SN#<=0.5,DOXY_R#>8,FM_SN#<=32,LEV_R#>4,LINEZ_SN#2,PEN_R#>8,SYNER_SN#<=0.25,TET_R#>8,VANC_R#>16,	URN	Medical/Surgical	336	36	240	F	Enterococcus faecium	Enterococcus faecium	529202214	16701	22.91	0.9947
954_SAUR		SPUTIN	Medical/Surgical	336	36.1	262	F	Staphylococcus aureus	Staphylococcus aureus	545580417	45547	53.17	0.9825
955_SAUR	AMK_SN#<=16,CAZ_INT#16,CEFPM_SNC#2,CIP_R#>2,GM_SN#<=4,IMP_SN#<=0.5,LEV_R#>4,MER_SN#<=1,PIPTAZ_SN#16,TIM_INT#32,TOB_SN#<=2,AMK_SN#<=16,CAZ_R#>16,CEFPM_SNC#8,CIP_R#>2,GM_SN#<=4,IMP_SN#<=0.5,LEV_R#>4,MER_SN#<=1,PIPTAZ_SN#16,TIM_INT#32,TOB_SN#<=2,	SCATH	Medical/Surgical	336	36.1	262	F	Staphylococcus aureus	Staphylococcus aureus	545580417	48478	38.09	0.9822
956_SAUR	AMK_SN#<=16,CAZ_INT#16,CEFPM_SNC#2,CIP_R#>2,GM_SN#<=4,IMP_SN#<=0.5,LEV_R#>4,MER_SN#<=1,PIPTAZ_SN#16,TIM_INT#32,TOB_SN#<=2,AMK_SN#<=16,CAZ_R#>16,CEFPM_SNC#8,CIP_R#>2,GM_SN#<=4,IMP_SN#<=0.5,LEV_R#>4,MER_SN#<=1,PIPTAZ_SN#16,TIM_INT#32,TOB_SN#<=2,	SCATH	Medical/Surgical	336	36.1	262	F	Staphylococcus aureus	Staphylococcus aureus	545580417	52948	86.2	0.9806
969_EFCM	DAP_NSN#32,LINEZ_INT#4-INT,AMP_R#>8,DOXY_R#>8,FM_SN#<=32,LEV_R#>4,LINEZ_INT#4-INT-HIDE,PEN_R#>8,SYNER_SN#<=0.25,TET_R#>8,VANC_R#>16,	UCATH	Medical/Surgical	336	36.1	266	F	Enterococcus faecium	Enterococcus faecium	378937014	22341	61.39	0.9998
991.rep1_PAER		SPUTIN	Medical/Surgical	336	36.1	271	F	Non-lactose fermenting gram negative rod	Pseudomonas aeruginosa	514245605	40652	16.49	0.9633
991.rep2_PAER		SPUTIN	Medical/Surgical	336	36.1	271	F	Non-lactose fermenting gram negative rod	Pseudomonas aeruginosa	575870901	86324	21.27	0.981
993_PAER		SPUTIN	Medical/Surgical	336	36.1	271	F	Non-lactose fermenting gram negative rod	Pseudomonas aeruginosa	348031532	65461	19.12	0.987
994_PDEN		SPUTIN	Medical/Surgical	336	36.1	271	F	Non-lactose fermenting gram negative rod	Pseudomonas denitrificans	472247168	68242	24.39	0.8353
1040_SEPI		BLUD	Medical/Surgical	337	24.9	284	M	Coagulase Negative Staphylococcus	Staphylococcus epidermidis	27316888	62363	46.1	0.9953
1123_HINF		BAL	Critical Care	338	59.9	303	M	haemophilus influenza	Haemophilus influenzae	317449542	57014	71.24	0.9775
1124_HINF	AMP_SN#25,AUGM_SN#23,AZIT_SN#17,CEFUR_SN#24,CHLR_SN#35,LEV_SN#35,MOXFL_SN#29,SXT_SN#24,TRX_SN#36,	BAL	Critical Care	338	59.9	303	M	haemophilus influenza	Haemophilus influenzae	317449542	55272	80.66	0.9698
1125_SAUR	CLIN_SNC#<=0.25,DZN_R#>4,DZN2_R#>8,ERYT_R#>4,FOXMR_R#>6,GM_SN#<=4,LEV_R#>4,LINEZ_SN#2,MOXFL_R#>4,OXA_R#R,SXT_SN#<=0.5,TET_R#>8,VANC_SN#1,	BAL	Critical Care	338	59.9	303	M	Staphylococcus aureus	Staphylococcus aureus	298693322	62541	51.33	0.9811
756_SAUR	CFZ_SN#<=2-SN,CLIN_SN#<=0.25-SN,DZN_SN#<=4-SN,DZN2_SN#<=8-SN,ERYT_SN#<=0.25-SN,FOXMR_SN#<=6-SN,GM_SN#<=4-SN,LEV_SN#<=0.5-SN,MOXFL_SN#<=0.25-SN,OXA_SN#<=0.25-SN,SXT_SN#<=0.5-SN,TET_SN#<=2-SN,TRX_SN#4-SN,VANC_SN#1-SN,	SPUT	Medical/Surgical	339	60	202	M	Staphylococcus aureus	Staphylococcus aureus	545580417	54592	19.89	0.9783
534_SBOY	AMP_SN#<=8,ATM_SN#<=1,CAZ_SN#<=0.5,CEFPM_SN#<=0.25,CFZ_SN#<=2,CIP_R#>2,CTT_SN#<=16,CTX_SN#<=0.25,DOXY_SN#<=1,ERT_SN#<=0.12,FM_SN#<=32,GM_SN#<=4,LEV_R#>4,MER_SN#<=1,MOXFL_R2N#>2,PIPTAZ_SN#<=8,SAM_SN#<=8,SXT_SN#<=2,TRX_SN#<=0.25,	UCATH	Medical/Surgical	340	79.4	149	M	Escherichia coli	Shigella boydii	187427012	99216	30.77	0.9693
916_SEPI	GM_SN#<=4,LEV_SN#<=0.5-HIDE,OXA_R#R,SXT_SN#<=0.5,VANC_SN#1.5,	CSF	Medical/Surgical	341	64.9	250	M	Coagulase Negative Staphylococcus	Staphylococcus epidermidis	27316888	17657	8.73	0.996
917_SEPI		CSFPC	Medical/Surgical	341	64.9	251	M	Coagulase Negative Staphylococcus	Staphylococcus epidermidis	27316888	29276	10.7	0.9966
917_SEPI	GM_SN#<=4,LEV_SN#<=0.5-HIDE,OXA_R#R,SXT_SN#<=0.5,VANC_SN#1.5,	CSF	Medical/Surgical	341	65	252	M	Coagulase Negative Staphylococcus	Staphylococcus epidermidis	27316888	18006	8.79	0.9959
687_EFLS		SPUT	Medical/Surgical	342	58.8	182	F	Enterococcus sp	Enterococcus faecalis	427183854	39786	24.85	0.9917
688_ECOL		SPUT	Medical/Surgical	342	58.8	182	F	Lactose fermenter	Escherichia coli	170517292	28576	10.87	0.9971
689_ECOL		SPUT	Medical/Surgical	342	58.8	182	F	Lactose fermenter	Escherichia coli	170517292	69380	16.33	1
713_CBOT	AMP_SN#0.5,CLIN_R#8,CTT_SN#0.5,ERT_SN#0.25-SN,FLAG_SN#0.5,IMP_SN#0.5,MOXFL_SN#0.5-SN,PEN_SN#0.5,PIPTAZ_SN#1/4,TRX_SN#2,	BLUD	Medical/Surgical	342	58.8	182	F	Clostridium paraputrificum	Clostridium botulinum	187720473	41974	21.62	0.7716
918_SSAL		BAL	Medical/Surgical	343	61.5	250	M	Strep Viridans	Streptococcus salivarius	338744031	21143	39.2	0.9519
231_PPRO		SPUT	Medical/Surgical	344	21	61	M	Pseudomonas species	Pseudomonas protegens	500239649	173069	28.46	0.7994
232_PMIR		SPUT	Medical/Surgical	344	21	61	M	Proteus species	Proteus mirabilis	172046403	60593	15.83	0.9939
319_LRHA		BAL	Critical Care	345	40.4	87	F	Aerobic non-spore forming gram positive rod	Lactobacillus rhamnosus	257146922	176545	39.95	0.9718
292_PMIR	AMP_SN#<=8,ATM_SN#<=1,CAZ_SN#<=0.5,CEFPM_SN#<=0.25,CFZ_INT#4,CIP_SN#<=0.06,CTT_SN#<=16,CTX_SN#<=0.25,DOXY_R#>8,ERT_SN#<=0.12,FM_R#R,GM_SN#<=4,LEV_SN#<=0.5,MER_SN#<=1,MOXFL_S2N#<=0.25,PIPTAZ_SN#<=8,SAM_SN#<=8,SXT_SN#<=2,TRX_SN#<=0.25,	URN	Medical/Surgical	346	68.5	80	M	Proteus mirabilis	Proteus mirabilis	172046403	79271	21.03	0.9941
1198.rep1_SMAR	AMP_R#>16,ATM_SN#<=1,CAZ_SN#<=0.5,CEFPM_SN#<=0.25,CFZ_R#>16,CIP_SN#<=0.06,CTT_SN#<=16,CTX_SN#<=0.25,DOXY_SN#4,ERT_SN#<=0.12,FM_R#>64,GM_SN#<=4,LEV_SN#<=0.5,MER_SN#<=1,MOXFL_S2N#<=0.25,PIPTAZ_SN#<=8,SAM_INT#16,SXT_SN#<=2,TRX_SN#<=0.25,	URN	Neonatal	347	21	329	F	Serratia marcescens	Serratia marcescens	440050501	162997	22.56	0.8575
1198.rep2_SMAR	AMP_R#>16,ATM_SN#<=1,CAZ_SN#<=0.5,CEFPM_SN#<=0.25,CFZ_R#>16,CIP_SN#<=0.06,CTT_SN#<=16,CTX_SN#<=0.25,DOXY_SN#4,ERT_SN#<=0.12,FM_R#>64,GM_SN#<=4,LEV_SN#<=0.5,MER_SN#<=1,MOXFL_S2N#<=0.25,PIPTAZ_SN#<=8,SAM_INT#16,SXT_SN#<=2,TRX_SN#<=0.25,	URN	Neonatal	347	21	329	F	Serratia marcescens	Serratia marcescens	573008719	101686	15.89	0.9894
1219_SMAR	AMP_R#>16,ATM_SN#<=1,CAZ_SN#<=0.5,CEFPM_SN#<=0.25,CFZ_R#>16,CIP_SN#<=0.06,CTT_SN#<=16,CTX_SN#<=0.25,ERT_SN#<=0.12,GM_SN#<=4,LEV_SN#<=0.5,MER_SN#<=1,PIPTAZ_SN#<=8,SAM_INT#16,SXT_SN#<=2,TRX_SN#<=0.25,	TASP	Neonatal	347	22	330	F	Serratia marcescens	Serratia marcescens	440050501	73772	13.79	0.8469
789_KVAR	AMP_R#>16,ATM_SN#<=1,CAZ_SN#<=0.5,CEFPM_SN#<=0.25,CFZ_SN#<=2,CIP_SN#0.12,CTT_SN#<=16,CTX_SN#<=0.25,DOXY_R#>8,ERT_SN#<=0.12,FM_SN#<=32,GM_SN#<=4,LEV_SN#<=0.5,MER_SN#<=1,MOXFL_S2N#0.5,PIPTAZ_SNC#16,SAM_SN#<=8,SXT_SN#<=2,TRX_SN#<=0.25,	UCATH	Medical/Surgical	348	30.5	209	F	Klebsiella pneumoniae	Klebsiella variicola	288887617	78593	24.53	0.9933
1002_SMUT		BAL	Critical Care	349	69.8	278	F	Non-Hemolytic Streptococcus	Streptococcus mutans	254996425	111492	44.73	0.9942
1003_SOLI		BAL	Critical Care	349	69.8	278	F	Strep Viridans	Streptococcus oligofermentans	485078131	63957	22.34	0.7644
1004_SSPC		BAL	Critical Care	349	69.8	278	F	Strep Viridans	Streptococcus sp.	552060241	61513	44.27	0.8157
1005_STHE		BAL	Critical Care	349	69.8	278	F	Strep Viridans	Streptococcus thermophilus	116100249	61513	40.8	0.9267
1006_SMUT		BAL	Critical Care	349	69.8	278	F	Strep Viridans	Streptococcus mutans	254996425	111492	30.81	0.9932
1283_SAUR	CLIN_SN#<=0.25,DAP_SN#<=0.5,DZN_SN#<=4,DZN2_SN#<=8,ERYT_R#>4,FOXMR_R#>6,GM_SN#<=4,LEV_R#>4,MOXFL_R#2,OXA_R#R,SXT_SN#<=0.5,TET_SN#<=2,VANC_SN#1,	WUND	Critical Care	350	41.2	346	M	Staphylococcus aureus	Staphylococcus aureus	545580417	75966	49.62	0.9814
651_SPAS	LEV_SN#2-SN,MOXFL_S2N#0.5-S2N,PEN_INT#0.25,TRX_SN#0.25-SN,CLIN_R#6,ERYT_R#6,VANC_SN#20,	BLUD	Neonatal	351	17	166	M	Streptococcus gallolyticus	Streptococcus pasteurianus	334281572	62687	45.22	0.9959
523_PAVI	AMP_SN#0.03-SN,CLIN_SN#0.25-SN,CTT_SN#1-SN,ERT_SN#0.06-SN,FLAG_R#>256-R,IMP_SN#0.03-SN,PEN_SN#0.016-SN,PIPTAZ_SN#0.125/4-SN,TRX_SN#0.03-SN,	CSF	Medical/Surgical	352	32.9	126	M	Propionibacterium acnes	Propionibacterium avidum	480313929	708140	20.83	0.8127
602_SAUR	CLIN_SN#<=0.25,DZN_SN#<=4,DZN2_SN#<=8,ERYT_R#>4,FOXMR_R#>6,GM_SN#<=4,LEV_R#4,LINEZ_SN#2,MOXFL_R#2,OXA_R#R,SXT_SN#<=0.5,TET_SN#<=2,VANC_SN#1,	SPUT	Neonatal	353	10	162	M	Staphylococcus aureus	Staphylococcus aureus	545580417	30725	10.78	0.9876
532_SMAR	AMP_R#>16,ATM_SN#<=1,CAZ_SN#<=0.5,CEFPM_SN#<=0.25,CFZ_R#>16,CIP_SN#<=0.06,CTT_SN#<=16,CTX_SN#0.5,ERT_SN#<=0.12,GM_SN#<=4,LEV_SN#<=0.5,MER_SN#<=1,PIPTAZ_SN#<=8,SAM_R#>16,SXT_SN#<=2,TRX_SN#<=0.25,	WUND	Medical/Surgical	354	61.9	146	M	Serratia marcescens	Serratia marcescens	445210138	168377	22.6	0.9703
533_EFLS	AMP_SN#1,ERYT_INT#2,GM500_NOSYN#NOSYN,PEN_SN#4,SM1000_SYNS#SYNS,VANC_SN#2,	WUND	Medical/Surgical	354	61.9	146	M	Enterococcus faecalis	Enterococcus faecalis	397335222	42331	12.41	0.9864
1233_RDEN		BLUD	Medical/Surgical	355	49.8	329	F	Rothia sp	Rothia dentocariosa	310943164	62525	16.7	0.9755
1234_RDEN		BLUD	Medical/Surgical	355	49.8	329	F	Rothia sp	Rothia dentocariosa	310943164	77838	23.27	0.9674
1237_CAUR		BLUD	Medical/Surgical	355	49.8	329	F	Diptheroid	Corynebacterium aurimucosum	227452846	224640	20.85	0.7743
586_SAUR	CFZ_SN#<=2-HIDE,CLIN_SN#<=0.25,DZN_SN#<=4,DZN2_SN#<=8,ERYT_INT#4,FOXMR_R2N#<=6,GM_SN#<=4,LEV_SN#<=0.5,LINEZ_SN#2,MOXFL_SN#<=0.25,OXA_SN#2,SXT_SN#<=0.5,TET_SN#<=2,TRX_SN#8-HIDE,VANC_SN#1,	BAL	Medical/Surgical	356	61.7	157	M	Staphylococcus aureus	Staphylococcus aureus	595636499	51549	42.65	0.9998
587_CAUR		BAL	Medical/Surgical	356	61.7	157	M	Diptheroid	Corynebacterium aurimucosum	227452846	50969	15.51	0.7924
899_SEPI		BAL	Medical/Surgical	357	59.4	242	M	Coagulase Negative Staphylococcus	Staphylococcus epidermidis	57636010	48650	15.86	0.9942
900_SORA		BAL	Medical/Surgical	357	59.4	242	M	Strep Viridans	Streptococcus oralis	326682110	29391	22.27	0.8337
901_HPAR		BAL	Medical/Surgical	357	59.4	242	M	haemophilus parainfluenzae	Haemophilus parainfluenzae	301154649	53846	12.55	0.9437
902_RMUC		BAL	Medical/Surgical	357	59.4	242	M	rothia mucilaginosa	Rothia mucilaginosa	283133067	90270	38.25	0.9599
944_LRHA		JP	Medical/Surgical	357	59.4	258	M	Lactobacillus sp.	Lactobacillus rhamnosus	257146922	39640	35.05	0.9733
766_SPAR		BAL	Critical Care	358	69.6	202	M	Strep Viridans	Streptococcus parasanguinis	335369081	28490	55.55	0.9534
767_SEPI		BAL	Critical Care	358	69.6	202	M	Coagulase Negative Staphylococcus	Staphylococcus epidermidis	27316888	26206	11.24	0.9977
768_NMEN		BAL	Critical Care	358	69.6	202	M	Neisseria	Neisseria meningitidis	319409534	45290	11.86	0.8348
769_LRHA		BAL	Critical Care	358	69.6	202	M	presumed lactobacillus	Lactobacillus rhamnosus	257146922	36362	26.02	0.9766
770_LJOH		BAL	Critical Care	358	69.6	202	M	presumed lactobacillus	Lactobacillus johnsonii	559161187	262947	21.46	0.8522
733_KPNE	AMK_INT#32,AMP_R#>16,ATM_SN#<=1,CAZ_SN#<=0.5,CEFPM_SN#<=0.25,CFZ_INT#4,CIP_R#>2,CTT_SN#<=16,CTX_SN#<=0.25,ERT_SN#<=0.12,GM_R#>8,LEV_R#>4,MER_SN#<=1,PIPTAZ_SN#<=8,SAM_R#>16,SXT_R#4,TOB_R#>8,TRX_SN#<=0.25,	SPUT	Medical/Surgical	359	64.9	198	M	Klebsiella pneumoniae	Klebsiella pneumoniae	595620023	55596	16.27	0.9998
37_SBOY	AMP_R#>16,ATM_INT#8,CAZ_R#16,CEFPM_SN#<=0.25,CFZ_R#>16,CIP_R#>2,CTT_INT#32,CTX_R#>2,DOXY_R#>8,ERT_SN#<=0.12,FM_SN#<=32,GM_SN#<=4,LEV_R#>4,MER_SN#<=1,MOXFL_R2N#>2,PIPTAZ_SN#<=8,SAM_R#>16,SXT_R#>4,TRX_R#>2,	URN	Critical Care	360	60.3	12	F	Escherichia coli	Shigella boydii	187427012	88245	27.66	0.9827
1159_SAUR	CFZ_SN#<=2,CLIN_SN#<=0.25,DZN_SN#<=4,DZN2_SN#<=8,ERYT_SN#0.5,FOXMR_SN#<=6,GM_SN#<=4,LEV_SN#<=0.5,MOXFL_SN#<=0.25,OXA_SN#0.5,SXT_SN#<=0.5,TET_SN#<=2,TRX_SN#4,VANC_SN#1,	BLUD	Critical Care	361	56.2	315	F	Staphylococcus aureus	Staphylococcus aureus	545580417	52740	42.96	0.9817
1174_SAUR		BLUD	Critical Care	361	56.2	315	F	Staphylococcus aureus	Staphylococcus aureus	545580417	86230	93.66	0.9808
1270_SSAL		BAL	Medical/Surgical	362	27	343	F	Non-Hemolytic Streptococcus	Streptococcus salivarius	338741860	55117	40.75	0.9705
1271.rep1_SPSE		BAL	Medical/Surgical	362	27	343	F	Strep Viridans	Streptococcus pseudopneumoniae	341932553	109094	58.38	0.9233
1271.rep2_SPSE		BAL	Medical/Surgical	362	27	343	F	Strep Viridans	Streptococcus pseudopneumoniae	341932553	86888	56	0.9233
1272_SPSE		BAL	Medical/Surgical	362	27	343	F	Strep Viridans	Streptococcus pseudopneumoniae	341932553	86288	54.21	0.9296
1273_NMEN		BAL	Medical/Surgical	362	27	343	F	Neisseria	Neisseria meningitidis	325203134	9851	20.73	0.8957
1279_NMEN		BAL	Medical/Surgical	362	27	343	F	Neisseria	Neisseria meningitidis	325203134	44367	30.65	0.806
367_PAER	AMP_SN#<=8,ATM_SN#<=1,CAZ_SN#<=0.5,CEFPM_SN#<=0.25,CFZ_SN#<=2,CIP_SN#<=0.06,CTT_SN#<=16,CTX_SN#<=0.25,DOXY_R#>8,ERT_SN#<=0.12,FM_R#R,GM_SN#<=4,LEV_SN#<=0.5,MER_SN#<=1,MOXFL_S2N#<=0.25,PIPTAZ_SN#<=8,SAM_SN#<=8,SXT_SN#<=2,TRX_SN#<=0.25,	BAL	Critical Care	363	79.8	98	M	Pseudomonas aeruginosa	Pseudomonas aeruginosa	575870901	60806	12.52	0.9823
368_TASI		BAL	Critical Care	363	79.8	98	M	rothia mucilaginosa	Taylorella asinigenitalis	347973256	70880	59.79	0.7267
459_LHEL		BAL	Critical Care	363	79.8	121	M	presumed lactobacillus	Lactobacillus helveticus	403079470	75393	37.31	0.7678
460_SEPI		BAL	Critical Care	363	79.8	121	M	Coagulase Negative Staphylococcus	Staphylococcus epidermidis	27316888	87317	44.82	0.9962
461_PDEN		BAL	Critical Care	363	79.8	121	M	Pseudomonas aeruginosa	Pseudomonas denitrificans	472247168	106510	23.9	0.8283
656_SEPI		BLUD	Neonatal	364	19	168	M	Coagulase Negative Staphylococcus	Staphylococcus epidermidis	27316888	25514	10.92	0.995
657_SHAE		BLUD	Neonatal	364	19	168	M	Coagulase Negative Staphylococcus	Staphylococcus haemolyticus	68445725	113280	15.72	0.8049
658_SEPI		BLUD	Neonatal	364	19	168	M	Coagulase Negative Staphylococcus	Staphylococcus epidermidis	57636010	139802	15.99	0.8067
663_SEPI		TASP	Neonatal	364	25	174	M	Coagulase Negative Staphylococcus	Staphylococcus epidermidis	27316888	57759	22.11	0.9981
664.rep1_EFLS		TASP	Neonatal	364	25	174	M	Coagulase Negative Staphylococcus	Enterococcus faecalis	397335222	58722	21.54	0.9875
664.rep2_SAUR		TASP	Neonatal	364	25	174	M	Coagulase Negative Staphylococcus	Staphylococcus aureus	329312723	278875	23.32	0.767
359_ECLO		BAL	Critical Care	365	41.9	98	M	Lactose fermenter	Enterobacter cloacae	295095013	95552	15.82	0.8087
366_SEPI		BAL	Critical Care	365	41.9	100	M	Coagulase Negative Staphylococcus	Staphylococcus epidermidis	27316888	66251	44.03	0.9978
332_ABCC	AMK_SN#<=16,CAZ_SN#1,CEFPM_SN#1,CIP_SN#0.12,ERT_R#R,GM_SN#<=4,IMP_SN#<=0.5,LEV_SN#<=0.5,MER_SN#<=1,MIN_SN#<=1,PIPTAZ_SN#<=8,TIG_S2N#<=0.25,TIM_SN#<=16,TOB_SN#<=2,	SPUT	Neonatal	366	27	88	M	Acinetobacter baumannii calcoaceticus complex	Acinetobacter calcoaceticus	325121063	58350	23.69	0.965
333_ECLO	AMP_R#R,ATM_SN#<=1,CAZ_SN#<=0.5,CEFPM_SN#<=0.25,CFZ_R#8,CIP_SN#<=0.06,CTT_SN#<=16,CTX_SN#<=0.25,ERT_SN#<=0.12,GM_SN#<=4,LEV_SN#<=0.5,MER_SN#<=1,PIPTAZ_SN#<=8,SAM_SN#<=8,SXT_SN#<=2,TRX_SN#<=0.25,	SPUT	Neonatal	366	27	88	M	Enterobacter Asburiae	Enterobacter cloacae	400173048	96248	99.31	0.9086
334_SMAL	CAZ_SN#1,IMP_R#>8,LEV_SNC#1,MIN_SN#<=1,MOXFL_S2N#<=0.25,SXT_SN#<=2,TIM_SN#<=16,	SPUT	Neonatal	366	27	88	M	Stenotrophomonas maltophilia	Stenotrophomonas maltophilia	190010013	30262	11.49	0.9841
369_SAGA		SPUT	Neonatal	366	40	101	M	Beta hemolytic Streptococcus, group B	Streptococcus agalactiae	76561771	115817	30.18	0.9929
370_SMAR		SPUT	Neonatal	366	40	101	M	enteric gram negative rod	Serratia marcescens	440050501	222018	37.48	0.8546
371_KOXY		SPUT	Neonatal	366	40	101	M	Lactose fermenter	Klebsiella oxytoca	365906294	81971	22.66	0.9401
372_SMAL		SPUT	Neonatal	366	40	101	M	Non-lactose fermenting gram negative rod	Stenotrophomonas maltophilia	190010013	57839	23.05	0.9842
374_SMAR		SPUT	Neonatal	366	41	102	M	enteric gram negative rod	Serratia marcescens	440050501	64374	14.23	0.8453
375_KOXY		SPUT	Neonatal	366	41	102	M	Lactose fermenter	Klebsiella oxytoca	394343076	27187	12.27	0.9389
376_SMAL		SPUT	Neonatal	366	41	102	M	Non-lactose fermenting gram negative rod	Stenotrophomonas maltophilia	190010013	34813	13.64	0.968
395_SMAR	AMP_R#R,ATM_SN#<=1,CAZ_SN#<=0.5,CEFPM_SN#<=0.25,CFZ_R#>16,CIP_SN#0.12,CTT_SN#<=16,CTX_SN#<=0.25,ERT_SN#<=0.12,GM_SN#<=4,LEV_SN#<=0.5,MER_SN#<=1,PIPTAZ_SN#<=8,SAM_INT#16,SXT_SN#<=2,TRX_SN#<=0.25,	SPUT	Neonatal	366	41	102	M	Serratia marcescens	Serratia marcescens	440050501	130011	17.77	0.8577
397_KOXY	AMP_R#R,ATM_SN#<=1,CAZ_SN#<=0.5,CEFPM_SN#<=0.25,CFZ_SN#<=2,CIP_SN#<=0.06,CTT_SN#<=16,CTX_SN#<=0.25,ERT_SN#<=0.12,GM_SN#<=4,LEV_SN#<=0.5,MER_SN#<=1,PIPTAZ_SN#<=8,SAM_SN#<=8,SXT_SN#<=2,TRX_SN#<=0.25,	SPUT	Neonatal	366	41	102	M	Klebsiella oxytoca	Klebsiella oxytoca	365906294	62622	10.11	0.94
398_SMAR		SPUT	Neonatal	366	40	101	M	enteric gram negative rod	Serratia marcescens	440050501	170368	14.56	0.8509
408_SAGA		SPUT	Neonatal	366	45	106	M	Beta hemolytic Streptococcus, group B	Streptococcus agalactiae	22535226	115795	37.24	0.9929
409_KOXY		SPUT	Neonatal	366	45	106	M	Lactose fermenter	Klebsiella oxytoca	394343076	32827	9.69	0.9453
410_SMAR		SPUT	Neonatal	366	45	106	M	Non-lactose fermenting gram negative rod	Serratia marcescens	440050501	159342	19	0.8334
411_SMAL		SPUT	Neonatal	366	45	106	M	Non-lactose fermenting gram negative rod	Stenotrophomonas maltophilia	384076029	387438	26.03	0.918
419_SMAL		SPUTIN	Neonatal	366	50	111	M	Non-lactose fermenting gram negative rod	Stenotrophomonas maltophilia	190010013	137280	15.03	0.928
420_SMAR		SPUTIN	Neonatal	366	50	111	M	Non-lactose fermenting gram negative rod	Serratia marcescens	440050501	333662	23.27	0.8266
421_ABAU		SPUTIN	Neonatal	366	50	111	M	Non-lactose fermenting gram negative rod	Acinetobacter baumannii	169147133	167537	16.56	0.7816
452_SSON	AMP_R#R,ATM_SN#<=1,CAZ_SN#<=0.5,CFZ_SN#<=2,CIP_SN#<=0.06,CTT_SN#<=16,CTX_SN#<=0.25,ERT_SN#<=0.12,GM_SN#<=4,LEV_SN#<=0.5,MER_SN#<=1,PIPTAZ_SN#<=8,SAM_SN#<=8,SXT_SN#<=2,TRX_SN#<=0.25,	TASP	Neonatal	366	58	119	M	Klebsiella pneumoniae	Shigella sonnei	73854091	117091	22.92	0.8054
453_SMAL	CAZ_R#>16,IMP_R#>8,LEV_SN#<=0.5,MIN_SN#<=1,MOXFL_S2N#<=0.25,SXT_SN#<=2,TIM_SN#<=16,	TASP	Neonatal	366	58	119	M	Stenotrophomonas maltophilia	Stenotrophomonas maltophilia	384076029	425053	30.68	0.9175
454_SMAR	AMP_R#R,ATM_SN#<=1,CAZ_SN#<=0.5,CEFPM_SN#<=0.25,CFZ_R#>16,CIP_SN#0.12,CTT_SN#<=16,CTX_SN#<=0.25,ERT_SN#<=0.12,GM_SN#<=4,LEV_SN#<=0.5,MER_SN#<=1,PIPTAZ_SN#<=8,SAM_INT#16,SXT_SN#<=2,TRX_SN#<=0.25,	TASP	Neonatal	366	58	119	M	Serratia marcescens	Serratia marcescens	440050501	333662	34.5	0.8408
863_KPNE	AMP_R#>16,ATM_SN#<=1,CAZ_SN#<=0.5,CEFPM_SN#<=0.25,CFZ_SN#<=2,CIP_SN#<=0.06,CTT_SN#<=16,CTX_SN#<=0.25,DOXY_SN#<=1,ERT_SN#<=0.12,FM_SN#<=32,GM_SN#<=4,LEV_SN#<=0.5,MER_SN#<=1,MOXFL_S2N#<=0.25,PIPTAZ_SN#<=8,SAM_SN#<=8,SXT_SN#<=2,TRX_SN#<=0.25,	URN	Critical Care	367	83.4	235	F	Klebsiella pneumoniae	Klebsiella pneumoniae	57158257	81008	22.66	0.9934
363_SMAL	CAZ_SN#8,IMP_R#>8,LEV_SNC#1,MIN_SN#<=1,MOXFL_S2N#<=0.25,SXT_SN#<=2,TIM_INT#32,	BAL	Critical Care	368	49.4	98	M	Stenotrophomonas maltophilia	Stenotrophomonas maltophilia	190010013	65241	14.42	0.977
392_SPAR		BAL	Critical Care	368	49.4	101	M	Strep Viridans	Streptococcus parasanguinis	335369081	26771	29.86	0.9435
393_SEPI		BAL	Critical Care	368	49.4	101	M	Coagulase Negative Staphylococcus	Staphylococcus epidermidis	27316888	55966	53.42	0.9965
445_BSPC		BLUD	Medical/Surgical	369	75.7	112	M	bacillus species not anthracis	Bacillus sp.	484574986	44197	19.84	0.7469
1192_EFLS	AMP_SN#1,ERYT_R#>4,GM500_SYNS#SYNS,PEN_SN#4,SM1000_SYNS#SYNS,VANC_SN#1,	FLUID	Medical/Surgical	370	41.2	322	F	Enterococcus faecalis	Enterococcus faecalis	29350190	58279	35.18	0.996
898_KPNE	AMP_R#>16,ATM_SN#<=1,CAZ_SN#<=0.5,CEFPM_SN#<=0.25,CFZ_SN#<=2,CIP_SN#<=0.06,CTT_SN#<=16,CTX_SN#<=0.25,ERT_SN#<=0.12,GM_SN#<=4,LEV_SN#<=0.5,MER_SN#<=1,PIPTAZ_SN#<=8,SAM_SN#<=8,SXT_SN#<=2,TRX_SN#<=0.25,	SPUTIN	Critical Care	371	55.2	244	M	Klebsiella pneumoniae	Klebsiella pneumoniae	549815675	23829	27.83	0.9929
912_KPNE		BAL	Critical Care	371	55.2	246	M	Klebsiella pneumoniae	Klebsiella pneumoniae	57158257	71828	15.77	0.9906
913_KPNE		BLUD	Critical Care	371	55.2	246	M	Klebsiella pneumoniae	Klebsiella pneumoniae	57158257	28267	10.48	0.9932
914_NLAC		BAL	Critical Care	371	55.2	246	M	Neisseria	Neisseria lactamica	313004821	29479	38.84	0.799
924_ECOL		BAL	Critical Care	371	55.3	250	M	Lactose fermenter	Escherichia coli	218430358	6872	14.31	0.9825
925_SCON		BAL	Critical Care	371	55.3	250	M	Streptococcus milleri group	Streptococcus constellatus	537631739	46324	12.87	0.9664
926_SEPI		BAL	Critical Care	371	55.3	250	M	Strep Viridans	Staphylococcus epidermidis	57636010	19950	47.04	0.9937
930_KPNE		BAL	Critical Care	371	55.3	254	M	Klebsiella pneumoniae	Klebsiella pneumoniae	549815675	52507	14.96	0.9922
931_CJEI		BAL	Critical Care	371	55.3	254	M	Diptheroid	Corynebacterium jeikeium	68262661	140894	37.52	0.9261
933_AAPH	AMP_SN#0.5-SN,AUGM_SN#1/0.5-SN,AZIT_SN#4-SN,IMP_SN#2-SN,LEV_SN#0.008-SN,SXT_SN#0.5/9.5-SN,TET_SN#0.5-SN,TRX_SN#0.004-SN,	BAL	Critical Care	371	55.2	246	M	Aggregatibacter segnis	Aggregatibacter aphrophilus	247533203	134438	49.72	0.8589
939_SEPI		BAL	Critical Care	371	55.3	258	M	Coagulase Negative Staphylococcus	Staphylococcus epidermidis	57636010	67282	37.14	0.9961
977.rep1_SDYS	AMP_R#>16,ATM_SN#<=1,CAZ_SN#<=0.5,CEFPM_SN#<=0.25,CFZ_SN#<=2,CIP_R#>2,CTT_SN#<=16,CTX_SN#<=0.25,DOXY_INT#8,ERT_SN#<=0.12,FM_INT#64,GM_SN#<=4,LEV_INT#4,MER_SN#<=1,MOXFL_R2N#>2,PIPTAZ_SN#<=8,SAM_SN#<=8,SXT_SN#<=2,TRX_SN#<=0.25,	UCATH	Critical Care	371	55.3	275	M	Klebsiella pneumoniae	Shigella dysenteriae	81239530	72747	22.26	0.8233
977.rep2_SDYS	AMP_R#>16,ATM_SN#<=1,CAZ_SN#<=0.5,CEFPM_SN#<=0.25,CFZ_SN#<=2,CIP_R#>2,CTT_SN#<=16,CTX_SN#<=0.25,DOXY_INT#8,ERT_SN#<=0.12,FM_INT#64,GM_SN#<=4,LEV_INT#4,MER_SN#<=1,MOXFL_R2N#>2,PIPTAZ_SN#<=8,SAM_SN#<=8,SXT_SN#<=2,TRX_SN#<=0.25,	UCATH	Critical Care	371	55.3	275	M	Klebsiella pneumoniae	Shigella dysenteriae	81239530	86343	32.01	0.8051
520_SEPI		ETT	Neonatal	372	16	138	F	Coagulase Negative Staphylococcus	Staphylococcus epidermidis	27316888	56035	13.12	0.9963
522_BSPC		ETT	Neonatal	372	16	138	F	bacillus species not anthracis	Bacillus sp.	484574986	30163	12.3	0.7447
1057_HINF	AMP_SN#29,AUGM_SN#31,AZIT_SN#19,CEFUR_SN#32,CHLR_SN#36,LEV_SN#37,MOXFL_SN#32,SXT_SN#19,TRX_SN#39,	SPUTIN	Critical Care	373	46.6	290	M	haemophilus influenza	Haemophilus influenzae	317431924	54998	78.85	0.9685
1067_SEPI		BLUD	Critical Care	373	46.6	290	M	Coagulase Negative Staphylococcus	Staphylococcus epidermidis	57636010	67258	44.13	0.9987
1068_SEPI		BLUD	Critical Care	373	46.6	290	M	Coagulase Negative Staphylococcus	Staphylococcus epidermidis	57636010	59104	44.06	0.994
1319_SAUR	CLIN_R#>2,DZN_R#>4,DZN2_R#>8,ERYT_R#>4,FOXMR_R#>6,GM_SN#<=4,LEV_R#>4,LINEZ_SN#2,MOXFL_R#4,OXA_R#R,RIF_R#>2,SXT_SN#<=0.5,TET_SN#<=2,VANC_SN#1,	BAL	Medical/Surgical	374	40	348	M	Staphylococcus aureus	Staphylococcus aureus	545580417	51328	17.05	0.981
1320_SAUR	CLIN_R#>2,DZN_R#>4,DZN2_R#>8,ERYT_R#>4,FOXMR_R#>6,GM_SN#<=4,LEV_R#>4,LINEZ_SN#2,MOXFL_R#4,OXA_R#R,RIF_R#>2,SXT_SN#<=0.5,TET_SN#<=2,VANC_SN#1,	BAL	Medical/Surgical	374	40	348	M	Staphylococcus aureus	Staphylococcus aureus	595636499	11966	7.11	0.9994
1321_SAUR		BLUD	Medical/Surgical	374	40	348	M	Staphylococcus aureus	Staphylococcus aureus	545580417	75529	30.3	0.9808
1322_SAUR		BAL	Medical/Surgical	374	40	348	M	Staphylococcus aureus	Staphylococcus aureus	298693322	76437	26.51	0.9812
839_HINF		BAL	Critical Care	375	68.3	226	M	haemophilus haemolyticus	Haemophilus influenzae	301168602	112549	47.95	0.9043
840_NMEN		BAL	Critical Care	375	68.3	226	M	Neisseria	Neisseria meningitidis	261391559	72689	15.45	0.8305
841_HINF		BAL	Critical Care	375	68.3	226	M	haemophilus parainfluenzae	Haemophilus influenzae	317431924	105587	18.64	0.8112
842_GVAG		BAL	Critical Care	375	68.3	226	M	Strep Viridans	Gardnerella vaginalis	283440973	57150	19	0.734
843_SPSE		BAL	Critical Care	375	68.3	226	M	Strep Viridans	Streptococcus pseudopneumoniae	341932553	86742	16.28	0.8576
844_LCAS		BAL	Critical Care	375	68.3	226	M	Aerobic non-spore forming gram positive rod	Lactobacillus casei	116103724	31082	24.79	0.9928
1318_SMAL	CAZ_SN#2-SN,IMP_R#R,LEV_R#8-R,MIN_SN#2-SN,MOXFL_S2N#1-S2N,SXT_SN#0.25-SN,TIM_INT#24-INT,	SPUT	Medical/Surgical	376	30.6	358	M	Stenotrophomonas maltophilia	Stenotrophomonas maltophilia	384076029	39168	14.68	0.99
348_SPAR		BAL	Medical/Surgical	377	61.5	94	F	Strep Viridans	Streptococcus parasanguinis	386791997	22580	36.68	0.9433
349_SPAR		BAL	Medical/Surgical	377	61.5	94	F	Strep Viridans	Streptococcus parasanguinis	386791997	67081	37.55	0.9432
384_SEPI		URN	Medical/Surgical	377	61.5	105	F	Coagulase Negative Staphylococcus	Staphylococcus epidermidis	57636010	40254	11.43	0.9839
1226_SEPI		BLUD	Critical Care	378	76.7	330	F	Coagulase Negative Staphylococcus	Staphylococcus epidermidis	27316888	67289	53.72	0.9955
1042_SPSE		BAL	Critical Care	379	62.8	286	M	Strep Viridans	Streptococcus pseudopneumoniae	341932553	49732	57.65	0.9268
1043_SSUI		BAL	Critical Care	379	62.8	286	M	Streptococcus milleri group	Streptococcus suis	353735273	84987	56.03	0.7761
1044_NMEN		BAL	Critical Care	379	62.8	286	M	Neisseria	Neisseria meningitidis	325199235	83526	51.5	0.8452
1045_NMEN		BAL	Critical Care	379	62.8	286	M	Presumptive Micrococcus species	Neisseria meningitidis	30407145	85717	53.43	0.8425
58_RSOL		BAL	Critical Care	380	53.3	13	M	Non-lactose fermenting gram negative rod	Ralstonia solanacearum	469772332	60196	21.8	0.861
59_SEPI		BAL	Critical Care	380	53.3	13	M	Coagulase Negative Staphylococcus	Staphylococcus epidermidis	57636010	65715	19.45	0.9936
65_SPAR		BAL	Critical Care	380	53.3	13	M	Strep Viridans	Streptococcus parasanguinis	386791997	30241	18.01	0.9358
79_BCEN	AMK_HIDE#HIDE,CAZ_SN#4-SN,CEFPM_HIDE#HIDE,CIP_HIDE#HIDE,GM_HIDE#HIDE,IMP_HIDE#HIDE,LEV_SNC#2-SNC,MER_SN#2-SN,MIN_SN#4-SN,PIPTAZ_HIDE#HIDE,SXT_SN#<=2-SN,TIM_R#>64-R,TOB_HIDE#HIDE,	SPUT	Critical Care	380	53.3	19	M	Burkholderia cepacia	Burkholderia cenocepacia	190714214	6165	14.17	0.9493
225_EAER	AMP_R#>16,ATM_SN#<=1,CAZ_SN#<=0.5,CEFPM_SN#<=0.25,CFZ_R#8,CIP_SN#<=0.06,CTT_SN#<=16,CTX_SN#<=0.25,DOXY_SN#<=1,ERT_SN#<=0.12,FM_SN#<=32,GM_SN#<=4,LEV_SN#<=0.5,MER_SN#<=1,MOXFL_S2N#<=0.25,PIPTAZ_SN#<=8,SAM_SN#<=8,SXT_SN#<=2,TRX_SN#<=0.25,	UCATH	Neonatal	381	81	60	M	Enterobacter Aerogenes	Enterobacter aerogenes	334732565	8846	7.01	0.9596
226_EFLS	AMP_SN#2,FM_SN#<=32,LEV_SN#1,PEN_SN#4,TET_R#>8,VANC_SN#2,	UCATH	Neonatal	381	81	60	M	Enterococcus faecalis	Enterococcus faecalis	427183854	57580	14.63	0.9922
229_SAUR	CFZ_SN#<=8,CLIN_SNC#<=0.25,DZN_R#>4,DZN2_R#>8,ERYT_R#>4,FOXMR_SN#<=6,GM_SN#<=4,LEV_SN#<=0.5,MOXFL_SN#<=0.25,OXA_SN#0.5,SXT_SN#<=0.5,TET_SN#<=2,TRX_SN#4,VANC_SN#1,	SPUT	Neonatal	381	81	60	M	Staphylococcus aureus	Staphylococcus aureus	514002521	62032	31.14	0.9998
230_PAER	AMK_SN#<=16,CAZ_SN#2,CEFPM_SNC#2,CIP_SN#0.12,GM_SN#<=4,IMP_R#>8,LEV_SN#<=0.5,MER_R#8,PIPTAZ_SN#<=8,TIM_INT#32,TOB_SN#<=2,	SPUT	Neonatal	381	81	60	M	Pseudomonas aeruginosa	Pseudomonas aeruginosa	575870901	118716	30.72	0.9914
345_KOXY	AMP_R#>16,ATM_SN#<=1,CAZ_SN#<=0.5,CEFPM_SN#<=0.25,CFZ_INT#4,CIP_SN#<=0.06,CTT_SN#<=16,CTX_SN#<=0.25,DOXY_SN#<=1,ERT_SN#<=0.12,FM_SN#<=32,GM_SN#<=4,LEV_SN#<=0.5,MER_SN#<=1,MOXFL_S2N#<=0.25,PIPTAZ_SN#<=8,SAM_SN#<=8,SXT_SN#<=2,TRX_SN#<=0.25,AMP_R#>16,ATM_SN#<=1,CAZ_SN#<=0.5,CEFPM_SN#<=0.25,CFZ_R#8,CIP_SN#<=0.06,CTT_SN#<=16,CTX_SN#<=0.25,DOXY_SN#<=1,ERT_SN#<=0.12,FM_SN#<=32,GM_SN#<=4,LEV_SN#<=0.5,MER…	URN	Neonatal	381	114	93	M	Klebsiella oxytoca	Klebsiella oxytoca	365906294	35072	12.47	0.9836
346_KOXY	AMP_R#>16,ATM_SN#<=1,CAZ_SN#<=0.5,CEFPM_SN#<=0.25,CFZ_INT#4,CIP_SN#<=0.06,CTT_SN#<=16,CTX_SN#<=0.25,DOXY_SN#<=1,ERT_SN#<=0.12,FM_SN#<=32,GM_SN#<=4,LEV_SN#<=0.5,MER_SN#<=1,MOXFL_S2N#<=0.25,PIPTAZ_SN#<=8,SAM_SN#<=8,SXT_SN#<=2,TRX_SN#<=0.25,AMP_R#>16,ATM_SN#<=1,CAZ_SN#<=0.5,CEFPM_SN#<=0.25,CFZ_R#8,CIP_SN#<=0.06,CTT_SN#<=16,CTX_SN#<=0.25,DOXY_SN#<=1,ERT_SN#<=0.12,FM_SN#<=32,GM_SN#<=4,LEV_SN#<=0.5,MER…	URN	Neonatal	381	114	93	M	Klebsiella oxytoca	Klebsiella oxytoca	394343076	60598	13.3	0.9307
425_SBOY	AMK_SN#<=16,AMP_R#>16,ATM_SN#<=1,CAZ_SN#<=0.5,CEFPM_SN#<=0.25,CFZ_SN#<=2,CIP_R#>2,CTT_SN#<=16,CTX_SN#<=0.25,DOXY_INT#8,ERT_SN#<=0.12,FM_SN#<=32,GM_R#>8,LEV_R#>4,MER_SN#<=1,MOXFL_R2N#>2,PIPTAZ_SN#<=8,SAM_INT#16,SXT_R#>4,TOB_INT#8,TRX_SN#<=0.25,	URN	Medical/Surgical	382	36.9	111	F	Escherichia coli	Shigella boydii	187427012	120368	29.51	0.9726
426_SBOY	AMP_R#>16,ATM_SN#<=1,CAZ_SN#<=0.5,CEFPM_SN#<=0.25,CFZ_SN#<=2,CIP_R#>2,CTT_SN#<=16,CTX_SN#<=0.25,DOXY_INT#8,ERT_SN#<=0.12,FM_SN#<=32,GM_R#>8,LEV_R#>4,MER_SN#<=1,MOXFL_R2N#>2,PIPTAZ_SN#<=8,SAM_INT#16,SXT_R#>4,TOB_SN#4,TRX_SN#<=0.25,	URN	Medical/Surgical	382	36.9	110	F	Escherichia coli	Shigella boydii	187427012	123697	19.79	0.9682
267_PSTU	AMK_SN#<=16,CAZ_SN#<=0.5,CEFPM_SN#<=0.25,CIP_SN#<=0.06,GM_SN#<=4,IMP_SN#<=0.5,LEV_SN#<=0.5,MER_SN#<=1,MIN_SN#<=1,PIPTAZ_SN#<=8,SXT_SN#<=2,TIM_SN#<=16,TOB_SN#<=2,	FLUID	Medical/Surgical	383	57.1	74	F	pseudomonas stutzeri	Pseudomonas stutzeri	395806679	76720	13.9	0.8359
805_CJEI		WUND	Neonatal	384	19	216	F	Diptheroid	Corynebacterium jeikeium	68262661	112187	35.52	0.7799
806_ECOL		WUND	Neonatal	384	19	216	F	Lactose fermenter	Escherichia coli	312944605	100782	23.27	0.9916
807_SAUR	CFZ_SN#<=2,CLIN_SNC#<=0.25,DZN_R#>4,DZN2_R#>8,ERYT_R#>4,FOXMR_SN#<=6,GM_SN#<=4,LEV_SN#<=0.5,MOXFL_SN#<=0.25,OXA_SN#0.5,SXT_SN#<=0.5,TET_SN#<=2,TRX_SN#4,VANC_SN#1,	WUND	Neonatal	384	19	216	F	Staphylococcus aureus	Staphylococcus aureus	298693322	71611	24.08	0.9851
358_SPNE	PENN_SN#0.064,TRXN_SN#0.032,CLIN_SN#23,ERYT_SN#25,LEV_SN#18,MOXFL_SN#22,VANC_SN#20,	SPUT	Medical/Surgical	385	82.5	97	F	Streptococcus pneumoniae	Streptococcus pneumoniae	225719968	14593	10.96	0.989
712_EFCM	AMP_R#>8,DAP_SN#4,DOXY_R#>8,FM_INT#64,LEV_R#>4,LINEZ_SN#2,PEN_R#>8,SYNER_SN#0.5,TET_R#>8,VANC_R#>16,	URN	Medical/Surgical	386	68.7	190	M	Enterococcus faecium	Enterococcus faecium	529202214	17632	22.35	0.9998
714_SAUR	CLIN_SN#<=0.25,DAP_SN#<=0.5,DZN_SN#<=4,DZN2_SN#<=8,ERYT_SN#0.5,FOXMR_R#>6,GM_SN#<=4,LEV_R#>4,MOXFL_R#4,OXA_R#R,SXT_R#>2,TET_SN#<=2,VANC_SN#1,	WUND	Medical/Surgical	386	68.7	190	M	Staphylococcus aureus	Staphylococcus aureus	479274824	43921	29.48	0.9997
715_EFCM		WUND	Medical/Surgical	386	68.7	190	M	Enterococcus sp	Enterococcus faecium	378937014	23783	27.2	0.9999
716_MMOR		WUND	Medical/Surgical	386	68.7	190	M	Non-lactose fermenting gram negative rod	Morganella morganii	455418716	57519	17.93	0.9892
717_SAUR		WUND	Medical/Surgical	386	68.7	190	M	Staphylococcus aureus	Staphylococcus aureus	479274824	22691	10.77	0.9988
124_ECLO		WUND	Medical/Surgical	387	58.4	37	M	Lactose fermenter	Enterobacter cloacae	295095013	32708	11.43	0.8129
125_SEPI		WUND	Medical/Surgical	387	58.4	37	M	Coagulase Negative Staphylococcus	Staphylococcus epidermidis	27316888	70269	34.39	0.9957
126_SPSE		WUND	Medical/Surgical	387	58.4	37	M	Strep Viridans	Streptococcus pseudopneumoniae	341932553	51605	15.13	0.8651
642_SEPI		BLUD	Critical Care	388	58.4	165	M	Coagulase Negative Staphylococcus	Staphylococcus epidermidis	27316888	67270	22.95	0.9957
644_SEPI		BLUD	Critical Care	388	58.4	165	M	Coagulase Negative Staphylococcus	Staphylococcus epidermidis	27316888	66612	30.34	0.9954
1263_KPNE	AMP_R#>16,ATM_SN#<=1,CAZ_SN#<=0.5,CEFPM_SN#<=0.25,CFZ_SN#<=2,CIP_SN#<=0.06,CTT_SN#<=16,CTX_SN#<=0.25,DOXY_SN#2,ERT_SN#<=0.12,FM_SN#<=32,GM_SN#<=4,LEV_SN#<=0.5,MER_SN#<=1,MOXFL_S2N#<=0.25,PIPTAZ_SN#<=8,SAM_SN#<=8,SXT_SN#<=2,TRX_SN#<=0.25,	URN	Critical Care	389	44.6	342	F	Klebsiella pneumoniae	Klebsiella pneumoniae	339759707	27223	10.33	0.993
864_EFLS	AMP_SN#1,FM_SN#<=32,LEV_SN#1,PEN_SN#4,TET_R#>8,VANC_SN#1,	URN	Critical Care	389	44.3	237	F	Enterococcus faecalis	Enterococcus faecalis	327533853	44474	19.6	0.9908
865_KPNE	AMP_R#>16,ATM_SN#<=1,CAZ_SN#<=0.5,CEFPM_SN#<=0.25,CFZ_SN#<=2,CIP_SN#<=0.06,CTT_SN#<=16,CTX_SN#<=0.25,DOXY_SN#<=1,ERT_SN#<=0.12,FM_SN#<=32,GM_SN#<=4,LEV_SN#<=0.5,MER_SN#<=1,MOXFL_S2N#<=0.25,PIPTAZ_SN#<=8,SAM_SN#<=8,SXT_SN#<=2,TRX_SN#<=0.25,	URN	Critical Care	389	44.3	237	F	Klebsiella pneumoniae	Klebsiella pneumoniae	206564770	67313	17.44	0.9354
1163_ECOL	AMP_SN#<=8,ATM_SN#<=1,CAZ_SN#<=0.5,CEFPM_SN#<=0.25,CFZ_SN#<=2,CIP_SN#<=0.06,CTT_SN#<=16,CTX_SN#<=0.25,DOXY_SN#<=1,ERT_SN#<=0.12,FM_SN#<=32,GM_SN#<=4,LEV_SN#<=0.5,MER_SN#<=1,MOXFL_S2N#<=0.25,PIPTAZ_SN#<=8,SAM_SN#<=8,SXT_SN#<=2,TRX_SN#<=0.25,	URN	Neonatal	390	35	315	M	Escherichia coli	Escherichia coli	294489418	46372	10.51	0.9999
1164_EFLS	AMP_SN#1,FM_SN#<=32,LEV_SN#1,PEN_SN#<=2,TET_SN#<=2,VANC_SN#1,	URN	Neonatal	390	35	315	M	Enterococcus faecalis	Enterococcus faecalis	29350190	65877	53.54	0.9906
636_KOXY	AMP_R#>16,ATM_SN#<=1,CAZ_SN#<=0.5,CEFPM_SN#<=0.25,CFZ_R#>16,CIP_SN#<=0.06,CTT_SN#<=16,CTX_SN#<=0.25,ERT_SN#<=0.12,GM_SN#<=4,LEV_SN#<=0.5,MER_SN#<=1,PIPTAZ_R#>64,SAM_R#>16,SXT_SN#<=2,TRX_SN#0.5,	BAL	Medical/Surgical	391	65.5	166	M	Klebsiella oxytoca	Klebsiella oxytoca	365906294	48695	12.14	0.9399
649_KOXY		BAL	Medical/Surgical	391	65.5	165	M	Klebsiella oxytoca	Klebsiella oxytoca	365906294	51889	11.81	0.9441
*Antibiotic is listed, then "SN" for "sensitive", "I" for "intermediate", or "R" for "resistant, followed by a "#" sign and the minimum inhibitory concentration (micrograms/mL)		**Culture Site Key
Antibiotic abbreviations are as follows:		ABDF	Abdominal Fluid
AMK = amikacin		ASCT	Ascites Fluid
AMX = amoxicillin		AUTOSP	Autopsy Specimen
AMC = amoxicillin-clavulanic acid		BAL	Bronchoalveolar Lavage
AMP = ampicillin		BALB	Bronchoalveolar Lavage, blind collection
SAM = ampicillin-sulbactam		BLUD	Blood
AZM = azithromycin		BROB	Bronchial Brush
AZL = azlocillin		BW	Bronchial Wash
ATM = aztreonam		CSF	Cerebrospinal Fluid
CAR = carbenicillin		CSFPC	CSF (Pre-Centrifugation)
CEC = cefaclor		ETT	Endotracheal Tube Suction
CFR = cefadroxil		EYE	Eye
FAM = cefamandole		FLKNEJ	Knee Joint Fluid, Left
CFZ = cefazolin		FLUID	Fluid
CDR = cefdinir		ILS	Intracutaneous Line Segment
CDN = cefditoren		JP	Jackson Pratt
FEP = cefepime		ORGN	Organism
FET = cefetamet		PBLUD	Peripheral Blood
CFM = cefixime		PLCNT	Placenta
CMZ = cefmetazole		PLFL	Pleural Fluid
CID = cefonicid		SCATH	Urine, Straight Catheter
CFP = cefoperazone		SIN	Sinus
CTX = cefotaxime		SKN	Skin
CTT = cefotetan		SPUT	Sputum
FOX = cefoxitin		SPUTCF	Sputum, Cystic Fibrosis patient
CPD = cefpodoxime		SPUTIN	Sputum, Induced
CPR = cefprozil		TASP	Tracheal Aspirate
CAZ = ceftazidime		TIP	Catheter Tip
CTB = ceftibuten		TIS	Tissue
ZOX = ceftizoxime		UCATH	Urine, Catheterized
CRO = ceftriaxone		URCC	Urine, Clean Catch
CXM = cefuroxime (axetil or sodium)		URN	Urine
LEX = cephalexin		URNICA	Urine, Indwelling Catheter
CEF = cephalothin		VAG	Vaginal Specimen
HAP = cephapirin		WASH	Bronchial Washings
RAD = cephradine		WUND	Wound
CHL = chloramphenicol
CIN = cinoxacin
CIP = ciprofloxacin
CLR = clarithromycin
CLX = clinafloxacin
CLI = clindamycin
CST = colistin
DAP = daptomycin
DCX = dicloxacillin
DTM = dirithromycin
DOX = doxycycline
ENX = enoxacin
ERY = erythromycin
FLE = fleroxacin
FOF = fosfomycin
GAT = gatifloxacin
GEN = gentamicin
GRX = grepafloxacin
IPM = imipenem
KAN = kanamycin
LVX = levofloxacin
LZD = linezolid
LOM = lomefloxacin
LOR = loracarbef
MEM = meropenem
MET = methicillin
MEZ = mezlocillin
MIN = minocycline
MOX = moxalactam
MXF = moxifloxacin
NAF = nafcillin
NAL = nalidixic acid
NET = netilmicin
NIT = nitrofurantoin
NOR = norfloxacin
OFX = ofloxacin
OXA = oxacillin
PEN = penicillin
PIP = piperacillin
TZP = piperacillin-tazobactam
PMB = polymyxin B
Q-D = quinupristin-dalfopristin (Synercid)
RFB = rifabutin
RIF = rifampin
RFP = rifapentine
SPX = sparfloxacin
SPT = spectinomycin
STR = streptomycin
TEC = teicoplanin
TEL = telithromycin
TET = tetracycline
TIC = ticarcillin
TIM = ticarcillin-clavulanic acid
TGC = tigecycline
TOB = tobramycin
TMP = trimethoprim
SXT = trimethoprim-sulfamethoxazole
TVA = trovafloxacin
VAN= vancomycin
