# Supplementary material for: A Year of Infection in the Intensive Care Unit: Prospective Whole Genome Sequencing of Bacterial Clinical Isolates Reveals Cryptic Transmissions and Novel Microbiota
Source: PLoS Genet. 2015 Jul 31;11(7):e1005413. doi: 10.1371/journal.pgen.1005413 (PMC4521703; doi:10.1371/journal.pgen.1005413)
Supplement: S2 Data File — (XLSX) [file pgen.1005413.s013.xlsx]

## Sheet: Dataset_2
Genomic Classification	Count		Clinical Laboratory Classification	Count
Achromobacter xylosoxidans	2		Achromobacter xyloxidans	2
Acinetobacter baumannii	12		Acinetobacter baumannii calcoaceticus complex	5
Acinetobacter calcoaceticus	1		Aerobic non-spore forming gram positive rod	24
Acinetobacter species	1		Aggregatibacter segnis	1
Advenella mimigardefordensis	1		Bacillus species not anthracis	9
Aeromonas hydrophila	5		Bacteroides fragillis	3
Aggregatibacter aphrophilus	1		Bacteroides thetaiotaomicron	1
Arcanobacterium haemolyticum	1		Beta hemolytic Streptococcus, group A	1
Bacillus amyloliquefaciens	1		Beta hemolytic Streptococcus, group B	9
Bacillus cereus	4		Beta hemolytic Streptococcus, group G	1
Bacillus species	3		Burkholderia cenocepacia	6
Bacillus thuringiensis	2		Burkholderia cepacia	13
Bacteroides fragilis	6		Capnocytophaga species	1
Bacteroides thetaiotaomicron	1		Chardiobacterium hominis	1
Bifidobacterium longum	2		Citrobacter freundii	5
Burkholderia cenocepacia	7		Citrobacter species	2
Burkholderia multivorans	11		Clostridium paraputrificum	1
Capnocytophaga ochracea	1		Clostridium perfringens	1
Carnobacterium maltaromaticum	1		Clostridium species not perfringens	1
Carnobacterium species	1		Coagulase negative Staphylococcus	205
Cellulomonas flavigena	1		Corynebacteriuim minutissium	1
Citrobacter koseri	9		Corynebacterium	1
Clostridium botulinum	2		Corynebacterium striatum	2
Clostridium perfringens	1		Diptheroid	18
Corynebacterium aurimucosum	12		Eikenella corrodens	1
Corynebacterium falsenii	1		Enteric gram negative rod	18
Corynebacterium halotolerans	1		Enterobacter aerogenes	8
Corynebacterium jeikeium	6		Enterobacter asburiae	18
Corynebacterium urealyticum	1		Enterobacter cloacae	12
Corynebacterium vitaeruminis	1		Enterobacter kobei	2
Edwardsiella tarda	1		Enterobacter species	11
Enterobacter aerogenes	12		Enterococcus faecalis	49
Enterobacter asburiae	1		Enterococcus faecium	32
Enterobacter cloacae	62		Enterococcus species	34
Enterobacteriaceae bacterium	1		Escherichia coli	71
Enterococcus faecalis	72		Escherichia species	1
Enterococcus faecium	36		Fastidious gram negative rod	3
Enterococcus hirae	1		Fastidious Streptococcus	1
Enterococcus species	2		Gardinella vaginalis	1
Escherichia coli	73		Gemella species	2
Ferrimonas balearica	1		Gram negative anaerobic rods	3
Gardnerella vaginalis	4		Gram positive anaerobic rods	3
Haemophilus influenzae	16		Gram positive cocci not Staphylococcus not Streptococcus not Enterococcus	2
Haemophilus parainfluenzae	11		Granulicatella adiacens	3
Isoptericola variabilis	1		Haemophilus haemolyticus	6
Klebsiella oxytoca	32		Haemophilus influenza	12
Klebsiella pneumoniae	41		Haemophilus parainfluenzae	10
Klebsiella variicola	3		Klebsiella oxytoca	17
Kytococcus sedentarius	2		Klebsiella pneumoniae	41
Lactobacillus casei	2		Kocuria species	1
Lactobacillus crispatus	1		Lactobacillus species	10
Lactobacillus fermentum	1		Lactococcus species	1
Lactobacillus gasseri	1		Lactose fermenter	65
Lactobacillus helveticus	1		Missing data	3
Lactobacillus johnsonii	2		Moraxelic cateralius	7
Lactobacillus kefiranofaciens	1		Mycoplasma hominis	2
Lactobacillus paracasei	4		Neisseria	18
Lactobacillus rhamnosus	18		Non-hemolytic Streptococcus	6
Lactobacillus salivarius	3		Non-lactose fermenting gram negative rod	36
Leifsonia xyli	1		Pasturella canis	1
Leuconostoc citreum	1		Presumed Lactobacillus	12
Leuconostoc gasicomitatum	1		Presumptive Micrococcus species	3
Micrococcus luteus	2		presumptive Moraxella species	3
Moraxella catarrhalis	9		Prevotella bivia	1
Morganella morganii	2		Prevotella buccae	2
Mycoplasma hominis	2		Propionibacterium acnes	2
Naumovozyma dairenensis	1		Proteus mirabilis	10
Neisseria lactamica	5		Proteus species	12
Neisseria meningitidis	18		Pseudomonas aeruginosa	49
Pantoea vagans	1		Pseudomonas putida	1
Pasteurella multocida	1		Pseudomonas species	7
Prevotella denticola	3		Pseudomonas stutzeri	1
Primary endosymbiont	2		Rothia mucilaginosa	19
Propionibacterium acidipropionici	1		Rothia species	4
Propionibacterium avidum	2		Serratia marcescens	26
Proteus mirabilis	22		Staphylococcus aureus	115
Pseudomonas aeruginosa	44		Staphylococcus capitis	1
Pseudomonas denitrificans	16		Staphylococcus epidermidis	2
Pseudomonas mendocina	3		Stenotrophomonas maltophilia	46
Pseudomonas protegens	1		Streptococcus viridans	73
Pseudomonas putida	1		Streptococcus gallolyticus	1
Pseudomonas stutzeri	1		Streptococcus milleri group	6
Rahnella aquatilis	1		Streptococcus mitis group	2
Ralstonia solanacearum	1		Streptococcus pneumoniae	6
Raoultella ornithinolytica	1
Rothia dentocariosa	4
Rothia mucilaginosa	16
Salmonella enterica	4
Sanguibacter keddieii	1
Serratia marcescens	30
Serratia plymuthica	1
Shewanella sediminis	1
Shigella boydii	17
Shigella dysenteriae	3
Shigella sonnei	8
Staphylococcus aureus	118
Staphylococcus epidermidis	178
Staphylococcus haemolyticus	23
Staphylococcus pasteuri	1
Staphylococcus saprophyticus	2
Staphylococcus warneri	4
Stenotrophomonas maltophilia	58
Streptococcus agalactiae	9
Streptococcus anginosus	4
Streptococcus constellatus	2
Streptococcus dysgalactiae	2
Streptococcus gordonii	1
Streptococcus intermedius	2
Streptococcus mitis	3
Streptococcus mutans	3
Streptococcus oligofermentans	7
Streptococcus oralis	5
Streptococcus parasanguinis	16
Streptococcus pasteurianus	1
Streptococcus pneumoniae	4
Streptococcus pseudopneumoniae	29
Streptococcus salivarius	4
Streptococcus sanguinis	3
Streptococcus species	6
Streptococcus suis	1
Streptococcus thermophilus	3
Streptomyces cattleya	1
Taylorella asinigenitalis	1
Trueperella pyogenes	2
Xylanimonas cellulosilytica	2
Yarrowia lipolytica	1
