# Supplementary material for: A Year of Infection in the Intensive Care Unit: Prospective Whole Genome Sequencing of Bacterial Clinical Isolates Reveals Cryptic Transmissions and Novel Microbiota
Source: PLoS Genet. 2015 Jul 31;11(7):e1005413. doi: 10.1371/journal.pgen.1005413 (PMC4521703; doi:10.1371/journal.pgen.1005413)
Supplement: S3 Data File — (XLSM) [file pgen.1005413.s014.xlsm]

## Sheet: Dataset_3.RENAMED.txt
NAME	NOVEL?	CLUSTER ID (-1 = singleton)
1031_YLIP	0	-1
1094_BTHU	1	-1
1117_TPYO	1	-1
1207_PBUC	0	-1
1300_LCIT	1	-1
1301_LGAS	1	-1
19_BTHE	0	-1
20_SPLY	1	-1
243_ASPC	1	-1
355_CFAL	1	-1
356_LXYL	1	-1
413_SENT	1	-1
490_CAPN	0	-1
507_ABAU	1	-1
522_BSPC	1	-1
58_RSOL	1	-1
64_AHAE	1	-1
651_SPAS	0	-1
66_CBOT	1	-1
661_CKOS	0	-1
700_PDEN	1	-1
713_CBOT	1	-1
763_NDAI	1	-1
791_PPUT	0	-1
848_PVAG	1	-1
915_SPAS	1	-1
933_AAPH	1	-1
945_CAUR	1	-1
981_BLON	1	-1
100_SEPI	0	0
101_SEPI	0	0
1013_SEPI	0	0
102_SEPI	0	0
1021.rep1_SEPI	0	0
1021.rep2_SEPI	0	0
1022_SEPI	0	0
1023_SEPI	0	0
1024_SEPI	0	0
1026_SEPI	0	0
1028_SEPI	0	0
1029_SEPI	0	0
1040_SEPI	0	0
1056_SEPI	0	0
1062_SEPI	0	0
1063_SEPI	0	0
1067_SEPI	0	0
1088_SEPI	0	0
1097_SEPI	0	0
1115_SEPI	0	0
1129_SEPI	0	0
1130_SEPI	0	0
114_SEPI	0	0
1142_SEPI	0	0
1143_SEPI	0	0
1144_SEPI	0	0
1188_SEPI	0	0
1190_SEPI	0	0
1191_SEPI	0	0
1204_SEPI	0	0
1226_SEPI	0	0
1249_SEPI	0	0
125_SEPI	0	0
1284_SEPI	0	0
1289_SEPI	0	0
1295_SEPI	0	0
1296_SEPI	0	0
1306.rep1_SEPI	0	0
1306.rep2_SEPI	0	0
1311_SEPI	0	0
1321_SEPI	0	0
1337_SEPI	0	0
1340_SEPI	0	0
15_SEPI	0	0
154_SEPI	0	0
158_SEPI	0	0
16_SEPI	0	0
160_SEPI	0	0
161_SEPI	0	0
162_SEPI	0	0
165_SEPI	0	0
178_SEPI	0	0
18_SEPI	0	0
180_SEPI	0	0
196_SEPI	0	0
21_SEPI	0	0
236_SEPI	0	0
237_SEPI	0	0
246_SEPI	0	0
248_SEPI	0	0
270_SEPI	0	0
281_SEPI	0	0
282_SEPI	0	0
295_SEPI	0	0
296_SEPI	0	0
312_SEPI	0	0
314_SEPI	0	0
354_SEPI	0	0
364_SEPI	0	0
365_SEPI	0	0
366_SEPI	0	0
384_SEPI	0	0
386_SEPI	0	0
393_SEPI	0	0
402_SEPI	0	0
407_SEPI	0	0
422.rep1_SEPI	0	0
422.rep2_SEPI	0	0
439_SEPI	0	0
450_SEPI	0	0
458_SEPI	0	0
460_SEPI	0	0
475_SEPI	0	0
477_SEPI	0	0
479_SEPI	0	0
504_SEPI	0	0
520_SEPI	0	0
529_SEPI	0	0
535_SEPI	0	0
551_SEPI	0	0
563_SEPI	0	0
568_SEPI	0	0
585_SEPI	0	0
59_SEPI	0	0
590_SEPI	0	0
596_SEPI	0	0
597_SEPI	0	0
6_SEPI	0	0
604_SEPI	0	0
623_SEPI	0	0
634_SEPI	0	0
642_SEPI	0	0
643_SEPI	0	0
644_SEPI	0	0
652_SEPI	0	0
654_SEPI	0	0
655_SEPI	0	0
656_SEPI	0	0
663_SEPI	0	0
677_SEPI	0	0
678_SEPI	0	0
686_SEPI	0	0
695_SEPI	0	0
705_SEPI	0	0
721_SAUR	1	0
73_SEPI	0	0
737_SEPI	0	0
749_SEPI	0	0
760_SEPI	0	0
761_SEPI	0	0
764_SEPI	0	0
767_SEPI	0	0
785_SEPI	0	0
795_SEPI	0	0
798_SEPI	0	0
799_SEPI	0	0
8_SEPI	0	0
801_SEPI	0	0
802_SEPI	0	0
803_SEPI	0	0
818_SEPI	0	0
819_SEPI	0	0
821_SEPI	0	0
838_SEPI	0	0
849_SEPI	0	0
867_LCAS	0	0
87_SEPI	0	0
872_SEPI	0	0
890_SEPI	0	0
897_SEPI	0	0
899_SEPI	0	0
91_SEPI	0	0
916_SEPI	0	0
917_SEPI	0	0
917_SEPI	0	0
919_SEPI	0	0
92_SEPI	0	0
920_SEPI	0	0
921_SEPI	0	0
926_SEPI	0	0
934_SEPI	0	0
935_SEPI	0	0
936_SEPI	0	0
939_SEPI	0	0
94_SEPI	0	0
946_SEPI	0	0
947_SEPI	0	0
961_SEPI	0	0
968_SHAE	1	0
971_SEPI	0	0
972_SEPI	0	0
973_SEPI	0	0
978_SEPI	0	0
997_SHAE	1	0
998_SEPI	0	0
1016_SAUR	0	1
1017_SAUR	0	1
1018_SAUR	0	1
103_SAUR	0	1
1033_SAUR	0	1
1073_SAUR	0	1
1074_SAUR	0	1
1075_SAUR	0	1
1076_SAUR	0	1
1077_SAUR	0	1
1078_SAUR	0	1
1089_SAUR	0	1
1091_SAUR	0	1
1095_SAUR	0	1
1096_SAUR	0	1
1099_SAUR	0	1
1120_SAUR	0	1
1121_SAUR	0	1
1122_SAUR	0	1
1125_SAUR	0	1
1132_SAUR	0	1
1139.rep1_SAUR	0	1
1139.rep2_SAUR	0	1
1155_SAUR	0	1
1156_SAUR	0	1
1158_SAUR	0	1
1159_SAUR	0	1
1174_SAUR	0	1
1179_SAUR	0	1
1181_SAUR	0	1
1193_SAUR	0	1
1194_SAUR	0	1
1195_SAUR	0	1
1214_SAUR	0	1
1215_SAUR	0	1
1227_SAUR	0	1
1229_SAUR	0	1
1245_SAUR	0	1
1255_SAUR	0	1
1257_SAUR	0	1
1258_SAUR	0	1
1259_SAUR	0	1
1260_SAUR	0	1
1261_SAUR	0	1
1262_SAUR	0	1
1264_SAUR	0	1
1266_SAUR	0	1
1276_SAUR	0	1
1283_SAUR	0	1
1291_SAUR	0	1
1299_SAUR	0	1
1319_SAUR	0	1
1320_SAUR	0	1
1322_SAUR	0	1
1322_SAUR	0	1
147_SAUR	0	1
169_SAUR	0	1
173_SAUR	0	1
192_SAUR	0	1
218_SAUR	0	1
229_SAUR	0	1
23_SAUR	0	1
251_SAUR	0	1
256_SAUR	0	1
266_SAUR	0	1
269_SAUR	0	1
278_SAUR	0	1
326_SAUR	0	1
394_SAUR	0	1
46_SAUR	0	1
478_SAUR	0	1
484_SAUR	0	1
49_SAUR	0	1
510_SAUR	0	1
511_SAUR	0	1
519_SAUR	0	1
54_SAUR	0	1
55_SAUR	0	1
561_SAUR	0	1
57_SAUR	0	1
571_SAUR	0	1
573_SAUR	0	1
586_SAUR	0	1
602_SAUR	0	1
669_SAUR	0	1
674_SAUR	0	1
676_SAUR	0	1
69_SAUR	0	1
693_SAUR	0	1
70_SAUR	0	1
714_SAUR	0	1
717_SAUR	0	1
72_SAUR	0	1
756_SAUR	0	1
78_SAUR	0	1
807_SAUR	0	1
81_SAUR	0	1
810_SAUR	0	1
814_SAUR	0	1
815_SAUR	0	1
82_SAUR	0	1
84_SAUR	0	1
89_SHAE	1	1
922_SAUR	0	1
937_SAUR	0	1
950_SAUR	0	1
954_SAUR	0	1
955_SAUR	0	1
956_SAUR	0	1
975_SAUR	0	1
976_SAUR	0	1
1047_KOXY	1	2
105_ECOL	0	2
1066.rep1_ECOL	0	2
1068_SEPI	0	2
11_ECOL	0	2
1141_SBOY	0	2
1163_ECOL	0	2
1187_ECOL	0	2
1196_ECOL	0	2
12_ECOL	0	2
121_ECOL	0	2
122_ECOL	0	2
1221_SBOY	0	2
1225_ECOL	0	2
123_ECOL	0	2
1235_SBOY	0	2
1244_ECOL	0	2
1280_ECOL	0	2
1290_CSPC	1	2
1307.rep1_ECOL	0	2
1307.rep2_ECOL	0	2
184_ECOL	0	2
211_ECOL	0	2
223_ECOL	0	2
241_ECOL	0	2
242_ECOL	0	2
264_ECOL	0	2
265_ECOL	0	2
271_SSON	0	2
272_SBOY	0	2
273_ECOL	0	2
283_ECOL	0	2
284_ECOL	0	2
37_SBOY	0	2
417_ECOL	0	2
425_SBOY	0	2
426_SBOY	0	2
444_ECOL	0	2
455_ECOL	0	2
456_ECOL	0	2
457.rep1_ECOL	0	2
457.rep2_ECOL	0	2
464_ECOL	0	2
482_SBOY	0	2
483_ECOL	0	2
486_ECOL	0	2
502_ECOL	0	2
527_ECOL	0	2
534_SBOY	0	2
555_ECOL	0	2
580_ECOL	0	2
592_ECOL	0	2
60_SBOY	0	2
650_ECOL	0	2
662_ECOL	0	2
675_ECOL	0	2
688_ECOL	0	2
689_ECOL	0	2
690_ECOL	0	2
696_ECOL	0	2
7_ECOL	0	2
723_ECOL	0	2
725_ECOL	0	2
729_ECOL	0	2
730_ECOL	0	2
735_ECOL	0	2
736_ECOL	0	2
740_ECOL	0	2
742_ECOL	0	2
746_ECOL	0	2
747_ECOL	0	2
748_ECOL	0	2
753_ECOL	0	2
758_SSAP	0	2
762_ECOL	0	2
772_SSAP	1	2
774_ECOL	0	2
775_SBOY	0	2
806_ECOL	0	2
809_ECOL	0	2
812_SBOY	0	2
924_ECOL	0	2
932_ECOL	0	2
960_ECOL	0	2
966_ECOL	0	2
982_ECOL	0	2
984_ECOL	0	2
985_ECOL	0	2
992_ECOL	0	2
1138_EFLS	0	3
1140_ESPC	0	3
116_EFLS	0	3
1164_EFLS	0	3
1187_EFLS	0	3
1192_EFLS	0	3
1228_EFLS	0	3
1248_EFLS	0	3
128_EFLS	0	3
1308_EFLS	0	3
132_EFLS	0	3
1325_EFLS	0	3
133_EFLS	0	3
1333_EFLS	0	3
135_EFLS	0	3
136_EFLS	0	3
183_EFLS	0	3
188_EFLS	0	3
189_EFLS	0	3
190_EFLS	0	3
191_EFLS	0	3
200_SCNG	0	3
210_EFLS	0	3
213_EFLS	0	3
222_EFLS	0	3
226_EFLS	0	3
244_EFLS	0	3
253_EFLS	0	3
254_EFLS	0	3
255_ESPC	0	3
257_EFLS	0	3
258.rep1_EFLS	0	3
258.rep2_EFLS	0	3
26_EFLS	0	3
267_PSTU	1	3
388_EFLS	0	3
406_EFLS	0	3
412_EFLS	0	3
428_EFLS	0	3
463_EFLS	0	3
533_EFLS	0	3
556_EFLS	0	3
566.rep1_EFLS	0	3
566.rep2_EFLS	0	3
581_EFLS	0	3
584_EFLS	0	3
600_EFLS	0	3
601_EFLS	0	3
606_EFLS	0	3
610_EFLS	0	3
621_EFLS	0	3
647_EFLS	0	3
664.rep1_EFLS	0	3
668_EFLS	0	3
670_EFLS	0	3
679_EFLS	0	3
687_EFLS	0	3
703_EFLS	0	3
71_EFLS	0	3
724_EFLS	0	3
732_EFLS	0	3
739_EFLS	0	3
751_EFLS	0	3
754_EFLS	0	3
864_EFLS	0	3
876_EFLS	0	3
879_EFLS	0	3
903_EFLS	0	3
905_EFLS	0	3
920_EFLS	0	3
922_EFLS	0	3
923_EFLS	0	3
948_EFLS	0	3
949_EFLS	0	3
983_EFLS	0	3
10_ECLO	1	4
1010_KPNE	0	4
1012_KPNE	0	4
1035_KPNE	0	4
1041_KPNE	0	4
1050_SSON	1	4
1072_ECOL	0	4
1098_KPNE	0	4
1183_KPNE	1	4
1236_KOXY	1	4
1239_KPNE	0	4
124_ECLO	1	4
1240_ECLO	1	4
1243_CKOS	1	4
1263_KPNE	0	4
1294_KPNE	1	4
1312_SEPI	0	4
1331_KPNE	0	4
1335_KPNE	0	4
187_KPNE	0	4
193_KOXY	1	4
194_KPNE	0	4
221_KPNE	0	4
291_EBAC	1	4
359_ECLO	1	4
385_ECLO	1	4
436_KPNE	0	4
500_KPNE	0	4
501_KPNE	0	4
521_SSON	1	4
524_SBOY	1	4
570_KPNE	0	4
648_KPNE	0	4
653_KVAR	0	4
671_KVAR	0	4
731_KPNE	0	4
733_KPNE	0	4
741_KPNE	0	4
743_KPNE	0	4
755.rep1_KPNE	0	4
755.rep2_KPNE	0	4
76_ECLO	1	4
780_KPNE	0	4
789_KVAR	0	4
813_KPNE	0	4
833_KPNE	0	4
834_KPNE	0	4
835_KPNE	0	4
836_KPNE	0	4
837_KPNE	0	4
845_KPNE	0	4
855_SHAE	1	4
856_EFCM	0	4
863_KPNE	0	4
865_KPNE	1	4
887_KPNE	0	4
912_KPNE	0	4
913_KPNE	0	4
93_SDYS	0	4
930_KPNE	0	4
977.rep1_SDYS	1	4
977.rep2_SDYS	1	4
98_KPNE	0	4
1046_PAER	0	5
106_PDEN	1	5
1079_PAER	0	5
1086_PAER	0	5
1151_PDEN	1	5
1152_PAER	0	5
1170_PAER	0	5
1184_PDEN	1	5
1267_PMEN	1	5
1268_PAER	0	5
1269_PDEN	1	5
1298_PDEN	1	5
130_PAER	0	5
1324_PAER	0	5
1332_PDEN	1	5
1336_PAER	0	5
148_PDEN	1	5
150_PMEN	1	5
230_PAER	0	5
231_PPRO	1	5
279_PAER	0	5
293_PDEN	1	5
367_PAER	0	5
427_PAER	0	5
461_PDEN	1	5
462_PAER	0	5
466_PDEN	1	5
468_PAER	0	5
481.rep1_PDEN	1	5
499_PAER	0	5
518_PDEN	1	5
545_PAER	0	5
549_PAER	0	5
576_PAER	0	5
577_PAER	0	5
635_PAER	0	5
637_PAER	0	5
660_PAER	0	5
681_PAER	0	5
685_PAER	0	5
710_PAER	0	5
719_PAER	0	5
720_PAER	0	5
744_PAER	0	5
792_PAER	0	5
816_PDEN	1	5
817_PDEN	1	5
852_PAER	0	5
857_PAER	0	5
875_PAER	1	5
90_PDEN	1	5
908_PAER	0	5
913_PAER	0	5
927_PAER	0	5
928_PAER	0	5
953_PAER	0	5
957_PAER	0	5
958_PAER	0	5
991.rep1_PAER	0	5
991.rep2_PAER	0	5
993_PAER	0	5
994_PDEN	1	5
1000_ECLO	1	6
1001_ECLO	1	6
1009_ECLO	1	6
1011_EASB	1	6
1027_ECLO	1	6
1034_ECLO	0	6
1049_ECLO	0	6
1119_ECLO	1	6
1126_ECLO	1	6
1131_ECLO	1	6
1135_ECLO	1	6
1147_ECLO	0	6
1160_ECLO	1	6
1161_ECLO	1	6
1176_ECLO	1	6
1180_ECLO	1	6
1200_ECLO	0	6
1202_ECLO	0	6
1222_ECLO	0	6
1254_ECLO	1	6
1309_ECLO	0	6
1323_ECLO	0	6
153_ECLO	1	6
171_ECLO	1	6
182_ECLO	1	6
195_ECLO	1	6
198_ECLO	1	6
217_ECLO	1	6
24_ECLO	0	6
28_ECLO	1	6
29_ECLO	1	6
333_ECLO	1	6
353_ECLO	0	6
405_ECLO	1	6
414_ECLO	1	6
443_ECLO	0	6
467_ECLO	0	6
559_ECLO	1	6
564_ECLO	1	6
565_ECLO	1	6
569_ECLO	0	6
608_ECLO	0	6
61_ECLO	0	6
624_ECLO	1	6
627_ECLO	1	6
629_ECLO	1	6
63_ECLO	0	6
630_ECLO	1	6
665_ECLO	0	6
683_ECLO	1	6
77_ECLO	0	6
85_ECLO	0	6
883_ECLO	1	6
895_ECLO	1	6
921_ECLO	0	6
940_PEND	1	6
959_ECLO	0	6
995_ECLO	1	6
1025_SMAL	0	7
1030_SMAL	0	7
1100_SMAL	1	7
1136_SMAL	0	7
1149_SMAL	0	7
1162_SMAL	1	7
1182_SMAL	1	7
1189_SMAL	1	7
1247_SMAL	1	7
1253_SMAL	0	7
1265_SMAL	1	7
1297_SMAL	0	7
1302_SMAL	0	7
1303_SMAL	0	7
1304_SMAL	0	7
1305.rep1_SMAL	0	7
1305.rep2_SMAL	0	7
131_SMAL	1	7
1318_SMAL	0	7
1338_SMAL	0	7
1339_SMAL	0	7
179_SMAL	1	7
22_SMAL	1	7
259_SMAL	1	7
30_SMAL	1	7
305_SMAL	0	7
32_SMAL	1	7
334_SMAL	0	7
36_SMAL	1	7
363_SMAL	0	7
372_SMAL	0	7
376_SMAL	0	7
411_SMAL	1	7
416_SMAL	1	7
419_SMAL	1	7
424_SMAL	1	7
447_SMAL	0	7
453_SMAL	1	7
485_SMAL	1	7
498_SMAL	0	7
517_SMAL	1	7
539_SMAL	0	7
543_SMAL	1	7
544_SMAL	1	7
553_SMAL	0	7
638_SMAL	1	7
847.rep1_SMAL	0	7
854_SMAL	0	7
860_SMAL	1	7
862_SMAL	0	7
882_SMAL	1	7
892_SMAL	1	7
941_SMAL	0	7
942_SMAL	0	7
951_SMAL	1	7
952_SMAL	1	7
1145_SMAR	1	8
1146_SBOY	1	8
1177_SBOY	1	8
1185_SMAR	1	8
1186_SMAR	0	8
1198.rep1_SMAR	1	8
1198.rep2_SMAR	0	8
1219_SMAR	1	8
1241_SMAR	1	8
1242_SMAR	0	8
1252_SBOY	1	8
280_SMAR	1	8
286_SMAR	1	8
287_SMAR	1	8
290_SMAR	1	8
294_SMAR	1	8
311_SMAR	1	8
370_SMAR	1	8
374_SMAR	1	8
395_SMAR	1	8
398_SMAR	1	8
410_SMAR	1	8
420_SMAR	1	8
454_SMAR	1	8
506_PEND	1	8
508_SMAR	1	8
532_SMAR	0	8
546_SSON	1	8
666_SMAR	0	8
684_SMAR	0	8
698_SMAR	0	8
706_SMAR	0	8
709_SMAR	0	8
786_SSON	1	8
790_SMAR	1	8
907_SMAR	0	8
1042_SPSE	1	9
1111_SMIT	1	9
1212_SMIT	1	9
1213_SPSE	1	9
1217_SPSE	1	9
126_SPSE	1	9
1271.rep1_SPSE	1	9
1271.rep2_SPSE	1	9
1272_SPSE	1	9
1314_SORA	1	9
144_SPSE	1	9
163_SPSE	1	9
172_SPNE	0	9
201_SPSE	1	9
205_SPSE	1	9
206_SPSE	1	9
274_SPSE	1	9
277_SPSE	1	9
315_SPSE	1	9
325_SPNE	0	9
330_SPSE	1	9
358_SPNE	0	9
38_SPSE	1	9
380_SPSE	1	9
727_SORA	1	9
734_SORA	1	9
75_SPSE	1	9
80_SPNE	0	9
843_SPSE	1	9
850_SMIT	1	9
888_SPSE	1	9
918_SORA	1	9
1048.rep1_EFCM	0	10
1070_EFCM	0	10
1197_EFCM	0	10
1199_EFCM	0	10
1201_EFCM	0	10
1203_EFCM	0	10
1216.rep1_EFCM	0	10
1216.rep2_EFCM	0	10
1231_EFCM	0	10
1232_EFCM	0	10
1238_EFCM	0	10
1250_EFCM	0	10
1256_EFCM	0	10
152_EFCM	0	10
185_EFCM	0	10
199_EFCM	0	10
377_EFCM	0	10
41_EFCM	0	10
42_ECOL	0	10
43_EFCM	0	10
465_EFCM	0	10
514_EFCM	0	10
702_EFCM	0	10
704_EFCM	0	10
712_EFCM	0	10
715_EFCM	0	10
909_EFCM	0	10
964_EFCM	0	10
967_EFCM	0	10
990_EFCM	0	10
999_EFCM	0	10
1037_KOXY	1	11
1081_KOXY	0	11
1082_KOXY	0	11
1084_KOXY	0	11
1085_KOXY	0	11
1113_KOXY	0	11
1148_KOXY	1	11
1154_KOXY	1	11
1169_SBOY	1	11
1246_KOXY	0	11
181_KOXY	1	11
197_KOXY	1	11
247_KOXY	0	11
307_CHAL	1	11
337_KOXY	0	11
345_KOXY	0	11
346_KOXY	1	11
371_KOXY	1	11
375_KOXY	1	11
397_KOXY	1	11
409_KOXY	1	11
442_KOXY	0	11
452_SSON	1	11
582_KOXY	1	11
588_KOXY	1	11
625_KOXY	1	11
628_KOXY	1	11
633_KOXY	1	11
636_KOXY	1	11
649_KOXY	1	11
659_KOXY	0	11
793_KOXY	0	11
931_CJEI	1	11
1114_PMIR	0	12
1134_PMIR	0	12
1150_PMIR	0	12
1230_SSON	1	12
127_PMIR	0	12
1293_PMIR	0	12
1310_PMIR	0	12
1313_PMIR	0	12
1330_PMIR	0	12
232_PMIR	0	12
25_PMIR	0	12
292_PMIR	0	12
360_PMIR	0	12
373_PMIR	0	12
418_PMIR	0	12
429_PMIR	0	12
430_PMIR	0	12
47_PMIR	0	12
51_PMIR	0	12
646_PMIR	0	12
672_PMIR	0	12
68_PMIR	0	12
104_SEPI	1	13
1069_SEPI	1	13
1090_SEPI	1	13
1157_SAUR	1	13
129_SAUR	1	13
1341_SEPI	1	13
245_SAUR	1	13
441_SEPI	1	13
558_SAUR	1	13
562_SWAR	1	13
605_SAUR	1	13
619_SEPI	1	13
622_SHAE	1	13
645_SEPI	1	13
658_SEPI	1	13
664.rep2_SAUR	1	13
680_SEPI	1	13
722_SEPI	1	13
880_SEPI	1	13
186_LRHA	0	14
214_LRHA	0	14
319_LRHA	0	14
389_LRHA	0	14
390_LRHA	0	14
526_LRHA	0	14
541_LRHA	0	14
699_LRHA	0	14
708_LRHA	0	14
769_LRHA	0	14
784_LRHA	0	14
870_LRHA	0	14
893_LRHA	0	14
906_LRHA	0	14
943_LRHA	0	14
944_LRHA	0	14
979_LRHA	0	14
988_LRHA	0	14
1167_BCEN	1	15
1178_BCEN	1	15
33_BMUL	1	15
335_BMUL	1	15
34_BCEN	0	15
35_BMUL	1	15
415_BMUL	1	15
423_BMUL	1	15
528_BCEN	0	15
530_BMUL	1	15
531_BMUL	1	15
547_BMUL	1	15
548_BMUL	1	15
701_BMUL	0	15
79_BCEN	1	15
800_BMUL	0	15
881_BCEN	0	15
891_BCEN	0	15
107_XCEL	1	16
110_SEPI	0	16
1118_SHAE	1	16
1137_SHAE	1	16
1288_SEPI	1	16
202_SEPI	1	16
238_SHAE	1	16
336_SHAE	1	16
437_SHAE	1	16
438_SHAE	1	16
513_SHAE	1	16
515_SHAE	1	16
657_SHAE	1	16
692_SHAE	1	16
752_PACI	1	16
793_SHAE	1	16
794_SEPI	1	16
1211_RMUC	1	17
138_RMUC	0	17
141_RMUC	1	17
175_RMUC	0	17
204_RMUC	0	17
207_RMUC	1	17
268_RMUC	0	17
328_RMUC	0	17
348_SPAR	1	17
382_RMUC	0	17
470_RMUC	0	17
473_RMUC	1	17
509_RMUC	0	17
574_RMUC	1	17
788_RMUC	0	17
902_RMUC	0	17
1287_SPAR	1	18
139.rep1_SPAR	1	18
139.rep2_SPAR	1	18
318_SPAR	1	18
344_SPAR	0	18
349_SPAR	1	18
392_SPAR	1	18
451_SPAR	0	18
512_SPAR	0	18
540.rep1_SPAR	1	18
540.rep2_SPAR	1	18
65_SPAR	1	18
766_SPAR	0	18
886_SPAR	1	18
889_SPAR	0	18
1128_HPAR	1	19
137_HINF	1	19
146_HPAR	1	19
155_HPAR	1	19
156_HINF	1	19
167_HINF	1	19
174_HPAR	1	19
209_HPAR	1	19
432_HPAR	1	19
488_HPAR	1	19
777_HPAR	1	19
781_HINF	1	19
841_HINF	1	19
901_HPAR	1	19
1044_NMEN	1	20
1045_NMEN	1	20
1210_NMEN	1	20
338.rep1_NLAC	1	20
338.rep2_NMEN	1	20
433_NMEN	1	20
583_NLAC	1	20
595_NLAC	1	20
768_NMEN	1	20
776_NMEN	1	20
782_NMEN	1	20
840_NMEN	1	20
1019_EAER	0	21
1020_EAER	0	21
1277_EAER	0	21
1278_EAER	0	21
1281_EAER	0	21
1282_EAER	0	21
151_EAER	0	21
170_EAER	0	21
225_EAER	0	21
682_EAER	0	21
86_EAER	0	21
965_EAER	0	21
1057_HINF	0	22
1059_HINF	0	22
1123_HINF	0	22
1124_HINF	0	22
177_HINF	0	22
40_HINF	0	22
492_HINF	0	22
536_HINF	0	22
552_HINF	0	22
614_HPAR	1	22
615_HINF	0	22
839_HINF	1	22
1008_ABAU	0	23
1038_ABAU	0	23
1039_ABAU	0	23
1054_ABAU	0	23
1153_ABAU	0	23
1168_ABAU	0	23
1334_ABAU	1	23
219_ABAU	0	23
332_ABCC	0	23
446_ABAU	1	23
898_KPNE	0	23
996_ABAU	0	23
1175_SENT	1	24
537_CKOS	1	24
538_CKOS	1	24
554_CKOS	1	24
641_SENT	1	24
804_CKOS	1	24
873_CKOS	1	24
874_CKOS	1	24
980_SSON	1	24
989_CKOS	1	24
357_SAGA	0	25
369_SAGA	0	25
408_SAGA	0	25
745_SAGA	0	25
750_SAGA	0	25
759_SAGA	0	25
765_SAGA	0	25
846_SAGA	0	25
986_SAGA	0	25
1043_SSUI	1	26
1080_SANG	0	26
317_SINT	1	26
557_SANG	1	26
567_SINT	1	26
631_SCON	1	26
783_SANG	1	26
83_SANG	0	26
925_SCON	0	26
1003_SOLI	1	27
1004_SSPC	1	27
1005_STHE	1	27
1270_SSAL	0	27
140_SSAL	0	27
449_SSPC	1	27
726_SSAL	0	27
918_SSAL	0	27
157.rep1_MCAT	0	28
157.rep2_MCAT	0	28
339_MCAT	0	28
340_MCAT	0	28
489_MCAT	0	28
611_MCAT	0	28
613_MCAT	0	28
1327_CAUR	1	29
1329_CAUR	1	29
542_CAUR	1	29
587_CAUR	1	29
797_CAUR	1	29
962_CAUR	1	29
320_BFRA	0	30
321_BFRA	0	30
322_BFRA	0	30
884_BFRA	1	30
885_BFRA	0	30
894_BFRA	0	30
240_LCRI	1	31
249_LKEF	1	31
459_LHEL	1	31
494_LGAS	1	31
770_LJOH	1	31
987_LJOH	1	31
1055_CURE	1	32
1133_RAQU	1	32
1285_CVIT	1	32
212_CJEI	1	32
239_CJEI	1	32
401_CJEI	1	32
805_CJEI	1	32
1172_SPSE	1	33
342_SPSE	1	33
434_SPSE	1	33
469_SPSE	1	33
74_SPSE	1	33
900_SORA	1	33
1036_GVAG	1	34
1173_BLON	1	34
350_GVAG	1	34
476_GVAG	1	34
842_GVAG	1	34
1292_SHAE	0	35
1328_SHAE	0	35
164_SHAE	0	35
235_SHAE	0	35
285_SHAE	0	35
1316.rep1_LPAR	0	36
1316.rep2_LPAR	0	36
275_LPAR	0	36
525_LPAR	0	36
844_LCAS	0	36
313_NMEN	1	37
378_NMEN	1	37
379_NMEN	1	37
480_NMEN	1	37
919_NLAC	1	37
48_AHYD	1	38
50_AHYD	0	38
52_AHYD	1	38
53_AHYD	0	38
56_AHYD	1	38
820_BCER	0	39
822_BCER	0	39
823_BTHU	1	39
896_BCER	0	39
910_BCER	0	39
1112_SSAN	1	40
1116_SGOR	1	40
216_SSAN	0	40
550_SOLI	1	40
711_SSAN	0	40
1233_RDEN	0	41
1234_RDEN	0	41
316_RDEN	0	41
694_RDEN	0	41
1223_PMEN	1	42
1251_EFCM	0	42
560_EFCM	0	42
607_EFCM	0	42
168_SPSE	1	43
294_SPSE	1	43
329_RMUC	0	43
445_SPSE	1	43
263_SSPC	1	44
572.rep1_STHE	1	44
572.rep2_STHE	1	44
757_CMAL	1	44
1002_SMUT	0	45
1006_SMUT	0	45
503_SMUT	0	45
1083_KSED	1	46
262_KSED	1	46
493_CFLA	1	46
143_CAUR	1	47
149_CJEI	1	47
598_FBAL	1	48
599_SSED	1	48
612_ETAR	1	48
609_LSAL	0	49
778_LSAL	0	49
866_LSAL	0	49
1014_SOLI	1	50
1015_SOLI	1	50
142_SOLI	1	50
1237_CAUR	1	51
620_CAUR	1	51
911_CAUR	1	51
303_AMIM	1	52
368_TASI	1	52
491_NMEN	1	52
1209_HPAR	1	53
306_PMUL	1	53
421_ABAU	1	53
516_BAMY	1	53
779_LFER	0	53
859_PAER	0	53
1058_MLUT	0	54
773_MLUT	0	54
1093_SCAT	1	55
331_TPYO	1	55
1171_SSPC	1	56
400_SSPC	1	56
119_PAVI	1	57
523_PAVI	1	57
1205_PDEN	1	58
1208_PDEN	1	58
1273_NMEN	1	59
1326_PMIR	0	59
1275_SMAL	1	60
1321_SAUR	0	60
1279_NMEN	1	61
431_NMEN	1	61
1286_SHAE	1	62
589_SHAE	1	62
203_NMEN	1	63
914_NLAC	1	63
220_BSPC	1	64
445_BSPC	1	64
250_SKED	1	65
252_SWAR	1	65
304_MCAT	1	66
324_MCAT	1	66
343_SSPC	1	67
847.rep2_SMAL	0	67
387_MHOM	0	68
403_MHOM	0	68
617_AXYL	0	69
618_AXYL	0	69
626_SENT	1	70
811_RORN	0	70
639_EFCM	1	71
877_EHIR	1	71
640_MMOR	0	72
716_MMOR	0	72
771_SOLI	1	73
787_SOLI	1	73
963_CAUR	1	74
969_EFCM	0	74
691_SWAR	0	75
738_SWAR	1	75
352_XCEL	1	76
871_IVAR	1	76
302_SDYS	0	77
970_SDYS	1	77
