# Supplementary material for: A Year of Infection in the Intensive Care Unit: Prospective Whole Genome Sequencing of Bacterial Clinical Isolates Reveals Cryptic Transmissions and Novel Microbiota
Source: PLoS Genet. 2015 Jul 31;11(7):e1005413. doi: 10.1371/journal.pgen.1005413 (PMC4521703; doi:10.1371/journal.pgen.1005413)
Supplement: S4 Data File — (XLSM) [file pgen.1005413.s015.xlsm]

## Sheet: Dataset_4.RENAMED.txt
NAME	CLUSTER ID (-1 = singleton)
1094_BTHU	-1
1117_TPYO	-1
1230_SSON	-1
1275_SMAL	-1
1290_CSPC	-1
1300_LCIT	-1
1301_LGAS	-1
20_SPLY	-1
243_ASPC	-1
306_PMUL	-1
307_CHAL	-1
355_CFAL	-1
356_LXYL	-1
413_SENT	-1
421_ABAU	-1
491_NMEN	-1
507_ABAU	-1
516_BAMY	-1
522_BSPC	-1
58_RSOL	-1
64_AHAE	-1
66_CBOT	-1
700_PDEN	-1
713_CBOT	-1
738_SWAR	-1
763_NDAI	-1
772_SSAP	-1
823_BTHU	-1
848_PVAG	-1
915_SPAS	-1
933_AAPH	-1
945_CAUR	-1
970_SDYS	-1
981_BLON	-1
1000_ECLO	0
1001_ECLO	0
1009_ECLO	0
1011_EASB	0
1027_ECLO	0
1119_ECLO	0
1126_ECLO	0
1131_ECLO	0
1135_ECLO	0
1160_ECLO	0
1161_ECLO	0
1176_ECLO	0
1180_ECLO	0
1254_ECLO	0
153_ECLO	0
171_ECLO	0
182_ECLO	0
195_ECLO	0
198_ECLO	0
217_ECLO	0
28_ECLO	0
29_ECLO	0
333_ECLO	0
405_ECLO	0
414_ECLO	0
559_ECLO	0
564_ECLO	0
565_ECLO	0
624_ECLO	0
627_ECLO	0
629_ECLO	0
630_ECLO	0
683_ECLO	0
883_ECLO	0
895_ECLO	0
940_PEND	0
995_ECLO	0
1100_SMAL	1
1162_SMAL	1
1182_SMAL	1
1189_SMAL	1
1247_SMAL	1
1265_SMAL	1
131_SMAL	1
179_SMAL	1
22_SMAL	1
259_SMAL	1
30_SMAL	1
32_SMAL	1
36_SMAL	1
411_SMAL	1
416_SMAL	1
419_SMAL	1
424_SMAL	1
453_SMAL	1
485_SMAL	1
517_SMAL	1
543_SMAL	1
544_SMAL	1
638_SMAL	1
860_SMAL	1
882_SMAL	1
892_SMAL	1
951_SMAL	1
952_SMAL	1
1145_SMAR	2
1146_SBOY	2
1177_SBOY	2
1185_SMAR	2
1198.rep1_SMAR	2
1219_SMAR	2
1241_SMAR	2
1252_SBOY	2
280_SMAR	2
286_SMAR	2
287_SMAR	2
290_SMAR	2
294_SMAR	2
311_SMAR	2
370_SMAR	2
374_SMAR	2
395_SMAR	2
398_SMAR	2
410_SMAR	2
420_SMAR	2
454_SMAR	2
506_PEND	2
508_SMAR	2
546_SSON	2
786_SSON	2
790_SMAR	2
1042_SPSE	3
1111_SMIT	3
1213_SPSE	3
1217_SPSE	3
1271.rep1_SPSE	3
1271.rep2_SPSE	3
1272_SPSE	3
144_SPSE	3
163_SPSE	3
168_SPSE	3
205_SPSE	3
277_SPSE	3
294_SPSE	3
315_SPSE	3
330_SPSE	3
380_SPSE	3
38_SPSE	3
445_SPSE	3
75_SPSE	3
850_SMIT	3
888_SPSE	3
106_PDEN	4
1151_PDEN	4
1184_PDEN	4
1267_PMEN	4
1269_PDEN	4
1298_PDEN	4
1332_PDEN	4
148_PDEN	4
150_PMEN	4
231_PPRO	4
293_PDEN	4
461_PDEN	4
466_PDEN	4
481.rep1_PDEN	4
518_PDEN	4
816_PDEN	4
817_PDEN	4
875_PAER	4
90_PDEN	4
994_PDEN	4
1037_KOXY	5
1047_KOXY	5
1148_KOXY	5
1154_KOXY	5
1169_SBOY	5
181_KOXY	5
197_KOXY	5
346_KOXY	5
371_KOXY	5
375_KOXY	5
397_KOXY	5
409_KOXY	5
452_SSON	5
582_KOXY	5
588_KOXY	5
625_KOXY	5
628_KOXY	5
633_KOXY	5
636_KOXY	5
649_KOXY	5
104_SEPI	6
1069_SEPI	6
1090_SEPI	6
1157_SAUR	6
129_SAUR	6
1341_SEPI	6
245_SAUR	6
441_SEPI	6
558_SAUR	6
562_SWAR	6
605_SAUR	6
619_SEPI	6
622_SHAE	6
645_SEPI	6
658_SEPI	6
664.rep2_SAUR	6
680_SEPI	6
722_SEPI	6
880_SEPI	6
1050_SSON	7
10_ECLO	7
1183_KPNE	7
1236_KOXY	7
1240_ECLO	7
1243_CKOS	7
124_ECLO	7
1294_KPNE	7
193_KOXY	7
291_EBAC	7
359_ECLO	7
385_ECLO	7
521_SSON	7
524_SBOY	7
76_ECLO	7
855_SHAE	7
865_KPNE	7
977.rep1_SDYS	7
977.rep2_SDYS	7
107_XCEL	8
1118_SHAE	8
1137_SHAE	8
1288_SEPI	8
202_SEPI	8
238_SHAE	8
336_SHAE	8
437_SHAE	8
438_SHAE	8
513_SHAE	8
515_SHAE	8
657_SHAE	8
692_SHAE	8
752_PACI	8
793_SHAE	8
794_SEPI	8
1128_HPAR	9
1209_HPAR	9
137_HINF	9
146_HPAR	9
155_HPAR	9
156_HINF	9
167_HINF	9
174_HPAR	9
209_HPAR	9
432_HPAR	9
488_HPAR	9
777_HPAR	9
781_HINF	9
841_HINF	9
901_HPAR	9
1044_NMEN	10
1045_NMEN	10
1210_NMEN	10
338.rep1_NLAC	10
338.rep2_NMEN	10
433_NMEN	10
583_NLAC	10
595_NLAC	10
768_NMEN	10
776_NMEN	10
782_NMEN	10
840_NMEN	10
1167_BCEN	11
1178_BCEN	11
335_BMUL	11
33_BMUL	11
35_BMUL	11
415_BMUL	11
423_BMUL	11
530_BMUL	11
531_BMUL	11
547_BMUL	11
548_BMUL	11
79_BCEN	11
1175_SENT	12
537_CKOS	12
538_CKOS	12
554_CKOS	12
641_SENT	12
804_CKOS	12
873_CKOS	12
874_CKOS	12
884_BFRA	12
980_SSON	12
989_CKOS	12
1287_SPAR	13
139.rep1_SPAR	13
139.rep2_SPAR	13
318_SPAR	13
349_SPAR	13
392_SPAR	13
540.rep1_SPAR	13
540.rep2_SPAR	13
65_SPAR	13
886_SPAR	13
1212_SMIT	14
126_SPSE	14
1314_SORA	14
201_SPSE	14
206_SPSE	14
274_SPSE	14
727_SORA	14
734_SORA	14
843_SPSE	14
918_SORA	14
1329_CAUR	15
542_CAUR	15
587_CAUR	15
797_CAUR	15
962_CAUR	15
963_CAUR	15
240_LCRI	16
249_LKEF	16
459_LHEL	16
494_LGAS	16
770_LJOH	16
987_LJOH	16
1055_CURE	17
1133_RAQU	17
1285_CVIT	17
212_CJEI	17
239_CJEI	17
401_CJEI	17
805_CJEI	17
1172_SPSE	18
342_SPSE	18
434_SPSE	18
469_SPSE	18
74_SPSE	18
900_SORA	18
1211_RMUC	19
141_RMUC	19
207_RMUC	19
348_SPAR	19
473_RMUC	19
574_RMUC	19
1036_GVAG	20
1173_BLON	20
350_GVAG	20
476_GVAG	20
842_GVAG	20
313_NMEN	21
378_NMEN	21
379_NMEN	21
480_NMEN	21
919_NLAC	21
721_SAUR	22
89_SHAE	22
968_SHAE	22
997_SHAE	22
1003_SOLI	23
1004_SSPC	23
1005_STHE	23
449_SSPC	23
317_SINT	24
567_SINT	24
631_SCON	24
783_SANG	24
263_SSPC	25
572.rep1_STHE	25
572.rep2_STHE	25
757_CMAL	25
1083_KSED	26
262_KSED	26
493_CFLA	26
1274_CJEI	27
143_CAUR	27
149_CJEI	27
48_AHYD	28
52_AHYD	28
56_AHYD	28
598_FBAL	29
599_SSED	29
612_ETAR	29
1014_SOLI	30
1015_SOLI	30
142_SOLI	30
1171_SSPC	31
343_SSPC	31
400_SSPC	31
1237_CAUR	32
620_CAUR	32
911_CAUR	32
1112_SSAN	33
1116_SGOR	33
550_SOLI	33
1043_SSUI	34
557_SANG	34
1093_SCAT	35
331_TPYO	35
119_PAVI	36
523_PAVI	36
1205_PDEN	37
1208_PDEN	37
1223_PMEN	38
267_PSTU	38
1273_NMEN	39
1327_CAUR	39
1279_NMEN	40
431_NMEN	40
1286_SHAE	41
589_SHAE	41
203_NMEN	42
914_NLAC	42
220_BSPC	43
445_BSPC	43
250_SKED	44
252_SWAR	44
303_AMIM	45
368_TASI	45
304_MCAT	46
324_MCAT	46
639_EFCM	47
877_EHIR	47
771_SOLI	48
787_SOLI	48
626_SENT	49
931_CJEI	49
1334_ABAU	50
446_ABAU	50
614_HPAR	51
839_HINF	51
352_XCEL	52
871_IVAR	52
