# Supplementary material for: A Year of Infection in the Intensive Care Unit: Prospective Whole Genome Sequencing of Bacterial Clinical Isolates Reveals Cryptic Transmissions and Novel Microbiota
Source: PLoS Genet. 2015 Jul 31;11(7):e1005413. doi: 10.1371/journal.pgen.1005413 (PMC4521703; doi:10.1371/journal.pgen.1005413)
Supplement: S5 Data File — (XLSX) [file pgen.1005413.s016.xlsx]

## Sheet: DatasetS3
	Power Function ( y = a * x^b + offset)
Organism	a	b	offset	Number Complete Genomes	Number Isolates Sequenced	Total Genomes Considered	Genes in Complete Genomes	Genes with Clinical Isolates Added	Genes Discovered in Clinical Isolates	Current Gene discovery rate
A. baumannii	3488.94	0.108192	705.484	15	8	23	5507	5603.51	96.514	22.6055
E. aerogenes	1784.67	0.142361	2926.59	5	9	14	4882	5525.08	643.08	25.6479
E. coli	35208.9	0.0406395	-22751.6	83	69	152	17633	20432.3	2799.32	11.5096
E. faecalis	-3731.93	-0.132514	7120.54	7	71	78	4143	5025.44	882.436	3.53374
E. faecium	10782.6	0.0266951	-6651.89	5	33	38	4641	5230.26	589.263	8.24215
H. influenzae	-2062.28	-0.143268	4054.91	11	9	20	2691	2712.3	21.2988	9.35226
K. oxytoca	6.42998e+08	1.3043e-06	-6.42989e+08	5	11	16	9766	11686.7	1920.66	50.8437
K. pneuoniae	5080.08	0.161903	4248.7	19	37	56	10934	13996.5	3062.53	27.9736
L. rhamnosus	-1369.7	-0.282861	4719.91	6	18	24	3671	4162.45	491.447	6.39999
M. catarrhalis	1.30887e+07	2.20808e-06	-1.30874e+07	1	6	7	1369	1420.46	51.4617	3.8592
P. aeruginosa	7.14072e+08	1.43597e-06	-7.14062e+08	33	42	75	12976	14865.7	1889.7	13.5815
P. mirabilis	619.88	0.423459	3441.93	2	22	24	4290	5822.99	1532.99	41.5179
R. mucilaginosa	627.642	0.624797	2062.05	1	11	12	2597	5026.75	2429.75	152.036
S. agalactiae	1.38923e+08	1.46143e-06	-1.38921e+08	7	9	16	2447	2564.8	117.796	12.3085
S. aureus	-3918.16	-0.0689146	8882.21	53	108	161	5914	6121.63	207.634	1.17773
S. boydii	3.96827e+08	1.76401e-06	-3.96818e+08	2	10	12	8290	10544	2254.01	56.0307
S. epidermidis	296.023	0.579037	5519.36	2	162	164	5828	11192.2	5364.2	20.0035
S. maltophilia	6.22053e+08	1.33971e-06	-6.22047e+08	6	25	31	8297	9716.41	1419.41	26.4587
S. marcescens	5.46489e+08	1.36933e-06	-5.46483e+08	3	8	11	6712	7649.53	937.533	65.1129
E. cloacae	1.3241e+09	1.07701e-06	-1.32409e+09	7	21	28	12678	14497	1818.98	50.0428
