# Supplementary material for: A Year of Infection in the Intensive Care Unit: Prospective Whole Genome Sequencing of Bacterial Clinical Isolates Reveals Cryptic Transmissions and Novel Microbiota
Source: PLoS Genet. 2015 Jul 31;11(7):e1005413. doi: 10.1371/journal.pgen.1005413 (PMC4521703; doi:10.1371/journal.pgen.1005413)
Supplement: S6 Data File — (XLSX) [file pgen.1005413.s017.xlsx]

## Sheet: S. epidermidis Complex_1
	1013_SEPI	1088_SEPI	1249_SEPI	568_SEPI	604_SEPI	623_SEPI	663_SEPI	760_SEPI	890_SEPI
1013_SEPI		7	10	0	8	3	2	1	1
1088_SEPI	7		18	7	15	10	9	8	9
1249_SEPI	10	18		10	4	14	12	11	9
568_SEPI	0	7	10		8	5	2	1	1
604_SEPI	8	15	4	8		11	10	10	10
623_SEPI	3	10	14	5	11		3	4	5
663_SEPI	2	9	12	2	10	3		3	4
760_SEPI	1	8	11	1	10	4	3		2
890_SEPI	1	9	9	1	10	5	4	2
Average	6.9
St. Dev.	4.5

## Sheet: S. epidermidis Complex_2
	1028_SEPI	1204_SEPI	520_SEPI	686_SEPI	761_SEPI	819_SEPI
1028_SEPI		3	6	3	7	35
1204_SEPI	3	0		4	6	27
520_SEPI	6	5		3	1	25
686_SEPI	3	4	3		4	31
761_SEPI	7	6	1	4		35
819_SEPI	35	27	25	31	35
Average	12.8
St. Dev.	13.1

## Sheet: S. epidermidis Complex_3
	1337_SEPI	160_SEPI	18_SEPI	563_SEPI	59_SEPI	939_SEPI
1337_SEPI		10	9	19	10	2
160_SEPI	10		1	13	3	8
18_SEPI	9	1		12	3	7
563_SEPI	19	13	12		13	17
59_SEPI	10	3	3	13		8
939_SEPI	2	8	7	17	8
Average	9
St. Dev.	5.2

## Sheet: S. epidermidis Complex_4
	1130_SEPI	1226_SEPI	365_SEPI	384_SEPI	450_SEPI	458_SEPI	529_SEPI	551_SEPI	585_SEPI	596_SEPI	767_SEPI	87_SEPI
1130_SEPI		37	49	37	56	39	37	32	44	44	39	46
1226_SEPI	37		43	22	44	32	31	19	37	37	25	39
365_SEPI	49	43		42	59	44	42	38	49	49	45	51
384_SEPI	37	22	42		43	32	30	19	37	37	25	40
450_SEPI	56	44	59	43		52	49	39	56	56	46	58
458_SEPI	39	32	44	32	52		1	28	7	29	35	31
529_SEPI	37	31	42	30	49	1		26	6	27	33	29
551_SEPI	32	19	38	19	39	28	26		33	33	22	36
585_SEPI	44	37	49	37	56	7	6	33		34	40	37
596_SEPI	44	37	49	37	56	29	27	33	34		40	36
767_SEPI	39	25	45	25	46	35	33	22	40	40		43
87_SEPI	46	39	51	40	58	31	29	36	37	36	43
Average	36.9
St. Dev.	11.6

## Sheet: S. epidermidis Complex_5
	101_SEPI	1040_SEPI	1295_SEPI	16_SEPI	364_SEPI	366_SEPI	386_SEPI	8_SEPI	921_SEPI	92_SEPI	961_SEPI
101_SEPI		45	48	38	43	37	51	43	37	38	45
1040_SEPI	45		41	32	36	31	46	38	33	35	34
1295_SEPI	48	41		37	35	36	51	37	36	41	39
16_SEPI	38	32	37		32	27	41	34	28	31	30
364_SEPI	43	36	35	32		31	46	4	32	35	34
366_SEPI	37	31	36	27	31		29	33	27	30	29
386_SEPI	51	46	51	41	46	29		48	42	45	44
8_SEPI	43	38	37	34	4	33	48		34	38	36
921_SEPI	37	33	36	28	32	27	42	34		31	30
92_SEPI	38	35	41	31	35	30	45	38	31		33
961_SEPI	45	34	39	30	34	29	44	36	30	33
Average	36.3
St. Dev.	7.6

## Sheet: P. aeruginosa Complex_6
	279_PAER	852_PAER	875_PAER
279_PAER		25	23
852_PAER	25		13
875_PAER	23	13
Average	20.3333
St. Dev.	5.75036

## Sheet: E. faecium Complex_7
	377_EFCM	514_EFCM	702_EFCM	909_EFCM
377_EFCM		11	30	33
514_EFCM	11		38	41
702_EFCM	30	38		7
909_EFCM	33	41	7
Average	26.7
St. Dev.	13.6

## Sheet: E. faecium Complex_8
	1048.rep1_EFCM	199_EFCM	465_EFCM	704_EFCM	715_EFCM	856_EFCM	999_EFCM
1048.rep1_EFCM		32	35	37	28	48	40
199_EFCM	32		2	31	21	37	6
465_EFCM	35	2		33	24	41	6
704_EFCM	37	31	33		26	22	38
715_EFCM	28	21	24	26		36	30
856_EFCM	48	37	41	22	36		48
999_EFCM	40	6	6	38	30	48
Average	29.6
St. Dev.	12.6
